# Supplementary material for: 5-(4-Cyano-5-dicyano­methyl­ene-2,2-dimethyl-2,5-dihydro-3-fur­yl)-3-(1-methyl-1,4-dihydro­pyridin-4-yl­idene)pent-4-enyl 3,5-bis­(benz­yloxy)benzoate acetonitrile 0.25-solvate: a synchrotron radiation study
Source: Acta Crystallogr Sect E Struct Rep Online. 2009 Nov 28;65(Pt 12):o3261–2. doi: 10.1107/S1600536809050430 (PMC2972047; doi:10.1107/S1600536809050430)
Supplement: Supplementary file 2 [file e-65-o3261-Isup2.hkl]

#
# h,k,l, Fc-squared, Fo-squared, sigma(Fo-squared) and status flag
#
data_I
_shelx_title ' aske in C2/c  AUSSY Feb 6th, 2009  NOV 2009 FINAL'
_shelx_refln_list_code          4
_shelx_F_calc_maximum      293.83
_exptl_crystal_F_000      2892.00
_reflns_d_resolution_high  0.8818
 
loop_
 _symmetry_equiv_pos_as_xyz
 'x, y, z'
 '-x, y, -z+1/2'
 'x+1/2, y+1/2, z'
 '-x+1/2, y+1/2, -z+1/2'
 '-x, -y, -z'
 'x, -y, z-1/2'
 '-x+1/2, -y+1/2, -z'
 'x+1/2, -y+1/2, z-1/2'
 
_cell_length_a    29.3739
_cell_length_b    15.8250
_cell_length_c    16.3170
_cell_angle_alpha  90.000
_cell_angle_beta  108.614
_cell_angle_gamma  90.000
 
_shelx_F_squared_multiplier     1.000
 
loop_
 _refln_index_h
 _refln_index_k
 _refln_index_l
 _refln_F_squared_calc
 _refln_F_squared_meas
 _refln_F_squared_sigma
 _refln_observed_status
   2   0   0        0.23       48.18      8.58 o
  12   0   0     1991.59     1534.44     66.89 o
  14   0   0     1899.25     2317.23     80.50 o
  16   0   0    25055.88    26369.24    801.29 o
  18   0   0    11666.29    12472.05    385.46 o
  20   0   0     1423.18     1747.30     82.20 o
  22   0   0       55.57       25.42     76.90 o
  24   0   0      527.29      682.79     92.20 o
  26   0   0      834.52     1581.63    136.16 o
  28   0   0        2.07      120.21     88.10 o
  30   0   0       59.09      217.68    102.61 o
   3   1   0       30.66      197.60     10.22 o
   5   1   0    27840.75    27344.09    637.04 o
   7   1   0     5939.27     5008.09    110.34 o
   9   1   0      134.48      214.67     20.48 o
  11   1   0     8650.16     7576.44    166.01 o
  13   1   0     1647.37     1508.73     42.61 o
  15   1   0     4756.77     4480.07    102.02 o
  17   1   0        3.88       87.87     36.76 o
  19   1   0      119.50      122.47     40.17 o
  21   1   0     2934.13     3608.04    100.49 o
  23   1   0     1140.62     1249.81     54.35 o
  25   1   0      127.10      207.34     61.50 o
  27   1   0       10.66      144.07     59.48 o
  29   1   0      143.10       17.16     70.95 o
  31   1   0        2.00      -18.35     81.85 o
   0   2   0    35821.39    38288.53   1155.33 o
   2   2   0     2202.48     1523.53     40.75 o
   4   2   0      581.65      831.91     23.04 o
   6   2   0     5561.76     5103.94    127.73 o
   8   2   0        9.26        4.48     17.84 o
  10   2   0     4189.57     3550.97     80.68 o
  12   2   0        2.18       13.92     22.12 o
  14   2   0      253.97      348.02     26.12 o
  16   2   0     2189.61     2291.07     74.07 o
  18   2   0       55.49       60.54     37.55 o
  20   2   0     2947.86     3185.92     85.64 o
  22   2   0      441.68      637.78     56.78 o
  24   2   0        1.18      -21.12     51.35 o
  26   2   0      925.04      988.97     67.50 o
  28   2   0       40.98        8.01     71.63 o
  30   2   0        1.10      -99.47     81.38 o
   1   3   0    15141.49    12679.43    296.92 o
   3   3   0    35845.50    39605.66    872.01 o
   5   3   0    16741.37    17272.72    449.04 o
   7   3   0     7675.03     6136.94    134.54 o
   9   3   0       20.06       23.15     27.23 o
  11   3   0     2431.57     2460.91     73.44 o
  13   3   0       20.35       39.49     23.66 o
  15   3   0       82.41       27.34     26.29 o
  17   3   0       84.35      133.42     45.91 o
  19   3   0     1657.45     2172.29     70.57 o
  21   3   0      163.23      201.97     52.07 o
  23   3   0       37.92        2.13     57.17 o
  25   3   0      276.41      297.05     65.50 o
  27   3   0        1.42      100.26     69.12 o
  29   3   0        8.06       42.62     76.24 o
  31   3   0      272.70      350.96     82.37 o
   0   4   0      529.54      491.74     39.44 o
   2   4   0       56.58       45.91     14.74 o
   4   4   0      942.18      696.45     22.80 o
   6   4   0     2126.63     1837.17     45.22 o
   8   4   0      498.47      576.68     24.98 o
  10   4   0     7046.71     6630.89    168.43 o
  12   4   0     2014.44     1795.74     47.25 o
  14   4   0     1311.34     1334.15     41.42 o
  16   4   0      320.91      408.79     37.78 o
  18   4   0     5293.20     5847.16    140.03 o
  20   4   0      549.78      677.88     55.89 o
  22   4   0     1143.75     1368.59     67.95 o
  24   4   0      244.88      295.55     55.05 o
  26   4   0     1230.60     1429.76     97.88 o
  28   4   0     2565.15     3011.97    111.95 o
  30   4   0       19.33       51.51     88.46 o
   1   5   0     2873.94     2485.89     57.88 o
   3   5   0    27790.60    25451.52    545.17 o
   5   5   0     1245.53     1627.02     41.45 o
   7   5   0     3660.40     2795.39     65.52 o
   9   5   0     2484.37     2020.90     51.14 o
  11   5   0        1.28       38.02     22.29 o
  13   5   0       15.44        6.66     25.46 o
  15   5   0        0.77      -12.08     38.04 o
  17   5   0      441.21      508.69     44.01 o
  19   5   0      787.25      812.54     50.15 o
  21   5   0      990.84     1029.07     59.94 o
  23   5   0     1424.56     1694.46     76.65 o
  25   5   0      303.90      369.11     66.07 o
  27   5   0       80.88      168.71     71.42 o
  29   5   0       41.66      -20.66     75.39 o
   0   6   0     1110.70     1064.00     44.10 o
   2   6   0     2115.09     1535.28     50.62 o
   4   6   0     3908.14     3998.28     90.22 o
   6   6   0      861.97      751.83     32.10 o
   8   6   0     3697.62     3306.55    123.02 o
  10   6   0      159.00      230.22     31.18 o
  12   6   0      976.22     1076.11     53.61 o
  14   6   0     1607.57     1613.59     54.68 o
  16   6   0      322.15      476.90     39.20 o
  18   6   0     4842.64     5134.12    122.24 o
  20   6   0      777.27      892.85     72.33 o
  22   6   0       28.46        8.47     53.89 o
  24   6   0      587.48      565.84     65.81 o
  26   6   0      183.50      155.44     71.10 o
  28   6   0        6.73       22.60     78.31 o
   1   7   0     4538.28     4386.23     98.83 o
   3   7   0    39830.87    46376.45   1556.55 o
   5   7   0     3972.99     3339.85     77.53 o
   7   7   0      211.07      261.83     22.86 o
   9   7   0     1343.95     1484.55     41.62 o
  11   7   0     3035.16     3785.82     90.12 o
  13   7   0      795.68      892.42     41.65 o
  15   7   0      915.88      981.09     43.47 o
  17   7   0      647.49      680.14     50.22 o
  19   7   0     3570.62     3648.07    105.42 o
  21   7   0       77.53       22.46     50.94 o
  23   7   0     4036.39     4354.80    126.17 o
  25   7   0      277.30      420.07     68.91 o
  27   7   0      201.51       81.36     75.34 o
  29   7   0      306.46      368.14     87.57 o
   0   8   0     8472.04     9472.96    292.17 o
   2   8   0     3913.37     4127.86     94.17 o
   4   8   0    10079.56    10061.38    219.23 o
   6   8   0        0.05       -9.98     23.30 o
   8   8   0        0.00      -17.63     30.55 o
  10   8   0     2814.54     2535.33     66.61 o
  12   8   0     1654.60     1912.63     65.36 o
  14   8   0        0.54      -24.96     37.49 o
  16   8   0     1895.69     1805.85     71.35 o
  18   8   0       95.71      118.11     45.72 o
  20   8   0     1726.04     1735.47     66.50 o
  22   8   0     1616.37     1451.50    140.55 o
  24   8   0       36.74        1.35     66.06 o
  26   8   0      516.20      619.28     73.25 o
  28   8   0      939.40      875.69     92.59 o
   1   9   0     1932.69     1802.21     47.77 o
   3   9   0     4236.44     4521.15    110.12 o
   5   9   0     4689.99     4748.99    135.98 o
   7   9   0      486.61      637.61     32.80 o
   9   9   0     1399.58     1394.80     44.80 o
  11   9   0      217.95      225.36     45.58 o
  13   9   0      156.79      229.64     37.27 o
  15   9   0     1015.98     1075.31     76.00 o
  17   9   0     4813.57     4801.67    134.40 o
  19   9   0     4198.84     4381.00    123.16 o
  21   9   0      734.31      594.94     56.17 o
  23   9   0     2066.69     2140.69    139.32 o
  25   9   0       89.03      118.22     69.42 o
  27   9   0      477.30      489.93     86.93 o
   0  10   0      426.56      498.32     49.53 o
   2  10   0     8830.27     9056.17    198.26 o
   4  10   0      442.86      587.75     44.21 o
   6  10   0       33.40       -3.97     28.71 o
   8  10   0     2492.05     2621.00     74.00 o
  10  10   0     1481.50     1396.04     48.21 o
  12  10   0     4158.14     4418.80    107.30 o
  14  10   0      568.62      593.94     44.94 o
  16  10   0     1614.27     1532.13    102.74 o
  18  10   0       29.60      -63.02     50.11 o
  20  10   0        0.03      -72.13     59.14 o
  22  10   0     1134.65     1075.88     79.31 o
  24  10   0      517.65      510.15     72.44 o
  26  10   0       41.21      -10.84     85.64 o
   1  11   0      443.02      532.76     31.99 o
   3  11   0      838.13      702.70     35.07 o
   5  11   0     2392.72     2237.08     61.06 o
   7  11   0       16.73       12.85     32.80 o
   9  11   0     1330.18     1311.39     69.33 o
  11  11   0     1313.41     1227.26     49.73 o
  13  11   0       44.15       54.29     41.39 o
  15  11   0      502.39      572.34     48.85 o
  17  11   0      799.85      763.50     53.13 o
  19  11   0       14.26      -29.50     57.11 o
  21  11   0      840.87      722.27     68.03 o
  23  11   0      527.89      540.97     82.14 o
   0  12   0     3350.51     3681.91    124.81 o
   2  12   0     6597.22     5972.21    135.12 o
   4  12   0     4900.83     4946.43    127.23 o
   6  12   0        0.12       32.72     34.07 o
   8  12   0      177.15      217.60     65.86 o
  10  12   0       29.92      -20.76     40.34 o
  12  12   0      114.95      136.87     43.08 o
  14  12   0       16.99       -2.55     50.65 o
  16  12   0      861.37      923.79     59.49 o
  18  12   0       18.76      112.86     59.90 o
  20  12   0     1128.53      913.04     68.03 o
  22  12   0     3671.68     3500.08    148.08 o
   1  13   0      469.35      549.34     43.49 o
   3  13   0     6874.55     7081.59    159.32 o
   5  13   0      357.64      381.31     37.75 o
   7  13   0     9566.41     9805.74    305.03 o
   9  13   0     5608.97     5447.20    160.57 o
  11  13   0       81.02       53.89     45.84 o
  13  13   0     2833.30     2731.71    180.75 o
  15  13   0     1017.11     1154.29     61.20 o
  17  13   0        3.32      -36.78     56.60 o
  19  13   0      545.97      454.21     65.10 o
  21  13   0      124.42      106.14    103.58 o
   0  14   0     2738.90     3416.60    121.54 o
   2  14   0    11848.39    11458.17    268.92 o
   4  14   0      486.93      464.77     42.19 o
   6  14   0      129.24      168.44     42.44 o
   8  14   0      145.24      293.50     62.49 o
  10  14   0      182.65      228.31     44.97 o
  12  14   0      209.79      280.16     60.63 o
  14  14   0       45.33      160.84     71.72 o
  16  14   0      772.96      784.20     78.99 o
  18  14   0     1504.87     1195.16    112.04 o
   1  15   0      308.35      229.84     42.46 o
   3  15   0       71.45       16.02     41.44 o
   5  15   0      849.75      845.41     55.60 o
   7  15   0      214.66      227.61     51.17 o
   9  15   0     1829.29     2002.84     99.65 o
  11  15   0       18.04        4.57     53.41 o
  13  15   0        3.97        2.54     59.99 o
  15  15   0        9.26       30.58     71.30 o
  17  15   0       98.30      239.33    104.33 o
   0  16   0      915.72      946.25     69.92 o
   2  16   0     1922.34     2144.05     69.85 o
   4  16   0      119.52        1.69     47.72 o
   6  16   0      250.19      225.01     60.33 o
   8  16   0       35.91       96.44     54.59 o
  10  16   0      618.49      619.08     65.71 o
  12  16   0       12.29       48.22     59.34 o
  14  16   0      110.02       32.72     89.02 o
   1  17   0        4.55       10.01     50.12 o
   3  17   0     1027.47      985.12     59.68 o
   5  17   0      796.03      859.61     58.33 o
   7  17   0       59.04       82.35     62.81 o
   9  17   0        3.58       84.34     90.81 o
 -31   1   1      137.26      124.29     85.81 o
 -29   1   1      235.13      230.81     68.81 o
 -27   1   1       50.03       25.27     59.58 o
 -25   1   1      226.35      228.98     55.32 o
 -23   1   1      101.57       87.13     47.95 o
 -21   1   1      100.81      166.59     42.87 o
 -19   1   1     3339.67     3027.62     78.40 o
 -17   1   1     9588.36     9501.56    209.55 o
 -15   1   1        3.35       25.55     24.66 o
 -13   1   1     1486.03     1422.24     42.39 o
 -11   1   1     9605.66     9945.53    214.89 o
  -9   1   1    14736.37    14167.69    304.70 o
  -7   1   1    28718.13    30991.91    661.81 o
  -5   1   1    30797.39    27813.14    655.09 o
  -3   1   1     2793.45     2335.47     54.16 o
  -1   1   1    30734.47    35587.36    759.38 o
   3   1   1    28042.81    31485.76    785.16 o
   5   1   1    12518.03    13431.93    333.55 o
   7   1   1    66404.43    81950.55   2473.96 o
   9   1   1     3772.45     3831.12    105.12 o
  11   1   1     1459.21     1856.11     48.75 o
  13   1   1    15655.54    15246.74    329.27 o
  15   1   1    10955.63    11389.87    247.78 o
  17   1   1     1817.01     2389.27     71.95 o
  19   1   1      265.42      460.94     45.43 o
  21   1   1      390.87      657.41     52.64 o
  23   1   1      526.54      715.49     69.72 o
  25   1   1       28.85       86.38     51.70 o
  27   1   1      159.27      193.34     65.36 o
  29   1   1      253.58      328.34     78.06 o
 -30   2   1        3.34       56.67     72.00 o
 -28   2   1      624.17      749.45     79.67 o
 -26   2   1      562.22      668.37     63.02 o
 -24   2   1      309.42      476.64     56.21 o
 -22   2   1     1243.21     1391.10     74.06 o
 -20   2   1      924.62     1029.12     49.07 o
 -18   2   1    16464.05    18804.67    409.10 o
 -16   2   1        0.36       41.27     27.79 o
 -14   2   1     8507.12     7882.12    172.57 o
 -12   2   1      707.12      587.69     25.59 o
 -10   2   1       40.80       97.78     18.90 o
  -8   2   1     4693.71     4286.89    101.32 o
  -6   2   1    24065.70    23574.59    503.56 o
  -4   2   1     1471.90      803.61     22.33 o
  -2   2   1    18068.24    17021.51    388.69 o
   0   2   1    54180.91    69074.12   1673.89 o
   2   2   1    18960.79    16818.19    536.76 o
   4   2   1    36653.07    39791.39    994.49 o
   6   2   1    30619.86    30217.98    767.17 o
   8   2   1    25920.19    23687.87    507.98 o
  10   2   1     9029.35     8595.56    199.89 o
  12   2   1      868.81      901.44     34.20 o
  14   2   1     1963.15     2197.99     71.49 o
  16   2   1      412.19      683.95     49.94 o
  18   2   1      823.44      881.62     47.40 o
  20   2   1     1635.66     1683.34     60.45 o
  22   2   1       16.19       -4.38     50.89 o
  24   2   1     1200.41     1389.62     73.33 o
  26   2   1        8.18       -2.02     58.58 o
  28   2   1       17.37      -15.77     73.16 o
  30   2   1       98.50       85.99     89.82 o
 -31   3   1       36.18       -1.30     85.96 o
 -29   3   1      252.22      460.43     79.89 o
 -27   3   1        6.78       30.52     67.68 o
 -25   3   1      183.51      306.31     59.83 o
 -23   3   1      117.21      167.73     51.02 o
 -21   3   1      486.66      650.72     64.23 o
 -19   3   1      150.83      131.06     44.64 o
 -17   3   1     1197.34     1158.11     49.67 o
 -15   3   1     1322.69     1391.22     44.18 o
 -13   3   1    14912.77    13784.53    445.71 o
 -11   3   1     6200.68     5588.29    123.43 o
  -9   3   1      101.73       57.07     17.10 o
  -7   3   1    13115.49    11899.90    265.45 o
  -5   3   1      825.19      701.80     21.21 o
  -1   3   1      303.14      230.76     13.53 o
   1   3   1    36970.67    38646.40   1189.88 o
   3   3   1      142.93       48.56     15.46 o
   5   3   1     2678.28     1800.63     44.16 o
   7   3   1     1755.50     1601.89     50.19 o
   9   3   1      473.56      370.64     22.41 o
  11   3   1        1.44       21.12     21.63 o
  13   3   1    13333.55    13229.46    286.19 o
  15   3   1      115.55      108.75     34.11 o
  17   3   1      133.96      216.95     43.58 o
  19   3   1     1649.19     1933.60     72.12 o
  21   3   1       60.29       60.26     51.32 o
  23   3   1     1581.21     1861.54     98.83 o
  25   3   1       50.21       51.95     61.87 o
  27   3   1      129.81      112.73     72.44 o
  29   3   1        0.50     -112.87     75.24 o
 -30   4   1       10.11      -23.21     84.05 o
 -28   4   1      255.60      472.11     78.65 o
 -26   4   1      930.61      908.39     67.21 o
 -24   4   1        5.36      -69.03     69.18 o
 -22   4   1     3639.05     4080.78    122.31 o
 -20   4   1       43.10       87.44     46.11 o
 -18   4   1      834.49      878.48     44.97 o
 -16   4   1     4626.62     5565.17    127.84 o
 -14   4   1      503.80      542.39     35.74 o
 -12   4   1     3141.23     2550.70     70.44 o
 -10   4   1      527.80      786.15     33.10 o
  -8   4   1     1151.89     1238.54     33.91 o
  -6   4   1     8002.81     8700.16    188.59 o
  -4   4   1        1.15       -8.91     14.87 o
  -2   4   1     3853.45     2875.95     77.97 o
   0   4   1    27451.62    25358.73    631.98 o
   2   4   1       82.13      235.01     17.31 o
   4   4   1      909.27      569.78     22.15 o
   6   4   1     4968.01     5409.14    137.86 o
   8   4   1      904.91      891.43     57.16 o
  10   4   1      952.86     1008.29     33.57 o
  12   4   1      151.61       79.18     24.03 o
  14   4   1      194.87      157.97     36.72 o
  16   4   1       24.27       41.16     39.53 o
  18   4   1     2221.79     2314.17     77.02 o
  20   4   1        0.28        7.98     57.30 o
  22   4   1      390.67      490.01     55.83 o
  24   4   1        3.15        6.66     61.34 o
  26   4   1      325.70      594.36     63.82 o
  28   4   1     1002.84     1122.83     81.03 o
  30   4   1       18.77     -108.01     87.69 o
 -29   5   1      393.84      480.11     79.64 o
 -27   5   1      319.39      313.51     68.63 o
 -25   5   1        3.63      -40.51     60.80 o
 -23   5   1     1694.49     1824.85     72.60 o
 -21   5   1      156.19      142.64     51.59 o
 -19   5   1     1148.57     1135.75     64.24 o
 -17   5   1      927.07     1014.84     45.11 o
 -15   5   1     9576.39     9994.87    220.01 o
 -13   5   1     3523.67     3566.36     82.36 o
 -11   5   1      106.40      115.08     23.08 o
  -9   5   1      304.60      360.19     21.05 o
  -7   5   1     3164.65     3007.35     69.67 o
  -5   5   1      415.94      272.33     18.26 o
  -3   5   1    18543.84    18749.68    402.28 o
  -1   5   1    31204.95    30834.51    659.38 o
   1   5   1     6360.22     6329.70    138.61 o
   3   5   1     4390.16     4116.51     92.43 o
   5   5   1    29470.73    27936.96    597.86 o
   7   5   1    16895.46    15264.00    341.56 o
   9   5   1    20367.95    19850.59    492.61 o
  11   5   1      275.69      324.07     25.74 o
  13   5   1      221.20      258.41     35.38 o
  15   5   1     4208.69     4423.30    106.14 o
  17   5   1      476.17      605.98     57.81 o
  19   5   1      286.39      432.58     51.56 o
  21   5   1      699.39      950.08     59.86 o
  23   5   1       12.61      -99.10     66.07 o
  25   5   1      111.60      164.77     63.79 o
  27   5   1      118.25      133.07     70.12 o
  29   5   1       19.80       -8.19     91.32 o
 -30   6   1      136.31       70.09     83.51 o
 -28   6   1      136.38      317.99     79.28 o
 -26   6   1      263.01      131.20     65.41 o
 -24   6   1      735.39      733.63     60.36 o
 -22   6   1      630.04      579.83     52.46 o
 -20   6   1      157.42      151.43     43.48 o
 -18   6   1     1115.78     1082.94     47.82 o
 -16   6   1    10005.26     9366.86    207.11 o
 -14   6   1      808.43      986.50     40.82 o
 -12   6   1     1555.40     1236.55     68.56 o
 -10   6   1     2510.95     2724.97     69.09 o
  -8   6   1      533.62      783.74     31.90 o
  -6   6   1    19326.34    21688.86    593.35 o
  -4   6   1      754.20      944.92     35.32 o
  -2   6   1    20448.80    21445.19    460.60 o
   0   6   1     8776.81     7612.75    166.51 o
   2   6   1     5204.44     5253.24    116.62 o
   4   6   1     7576.57     8078.36    176.31 o
   6   6   1     4465.19     3411.78     79.08 o
   8   6   1       40.79       54.73     29.97 o
  10   6   1        1.28       14.25     25.75 o
  12   6   1     2069.60     2557.72     66.01 o
  14   6   1     1150.10     1216.74     47.73 o
  16   6   1       40.50       34.69     40.01 o
  18   6   1     1161.73     1173.52     57.05 o
  20   6   1     1415.42     1661.02     63.35 o
  22   6   1       26.83       49.67     58.54 o
  24   6   1      803.92      911.03     72.89 o
  26   6   1      143.34       98.07     76.04 o
  28   6   1      574.41      324.62     84.17 o
 -29   7   1       50.83      146.80     85.07 o
 -27   7   1      173.29      207.37     72.77 o
 -25   7   1     2667.65     2764.79     91.46 o
 -23   7   1      518.78      666.13     58.02 o
 -21   7   1        0.02      -75.90     50.60 o
 -19   7   1      213.82      307.48     46.70 o
 -17   7   1     1533.18     1357.12     51.59 o
 -15   7   1       64.93      124.11     33.89 o
 -13   7   1      856.58      842.59     38.10 o
 -11   7   1      763.83      919.55     37.27 o
  -9   7   1     9255.10     8913.96    194.61 o
  -7   7   1    27009.99    30800.81    879.10 o
  -5   7   1      174.21      395.56     23.16 o
  -3   7   1        0.23       13.91     19.21 o
  -1   7   1     1713.28     2215.56     54.29 o
   1   7   1      275.22      301.95     21.16 o
   3   7   1     2765.78     2931.77     84.39 o
   5   7   1     3806.94     4536.94    102.57 o
   7   7   1     5160.39     5281.23    118.39 o
   9   7   1     1595.39     1844.54     53.64 o
  11   7   1     1282.71     1408.36     51.39 o
  13   7   1     5298.57     5232.91    141.84 o
  15   7   1       64.15      111.29     38.46 o
  17   7   1      402.12      475.00     53.19 o
  19   7   1        9.17      -38.23     52.59 o
  21   7   1       72.41       95.19     52.82 o
  23   7   1       13.46       35.82     58.68 o
  25   7   1      993.20      994.67    102.58 o
  27   7   1        9.70        7.23     85.95 o
 -28   8   1      154.50      170.23     85.82 o
 -26   8   1      142.72      108.72     72.53 o
 -24   8   1      274.27      226.68     64.74 o
 -22   8   1      309.13      221.90     51.92 o
 -20   8   1        1.87      -24.17     48.66 o
 -18   8   1      281.94      291.95     45.05 o
 -16   8   1     2396.98     2429.39     68.82 o
 -14   8   1      429.76      473.62     40.64 o
 -12   8   1     3788.78     3957.00    103.81 o
 -10   8   1      374.63      580.50     33.72 o
  -8   8   1     5112.06     5207.03    118.03 o
  -6   8   1       35.19        3.34     22.21 o
  -4   8   1     1999.70     2070.33     55.86 o
  -2   8   1     1219.13     1061.38     33.15 o
   0   8   1     2235.93     2980.42     70.53 o
   2   8   1     1487.68     1623.49     54.56 o
   4   8   1     2618.33     2711.73     65.31 o
   6   8   1     6239.60     6735.35    186.31 o
   8   8   1      172.04      177.96     29.19 o
  10   8   1      559.46      551.94     38.18 o
  12   8   1       43.20       21.79     36.80 o
  14   8   1      443.21      395.71     38.70 o
  16   8   1     3807.43     3987.47    104.70 o
  18   8   1     1567.84     1522.89     62.38 o
  20   8   1     1238.24     1210.35     59.95 o
  22   8   1      532.53      360.89     59.65 o
  24   8   1      120.42      104.07     64.99 o
  26   8   1        1.47      -46.27     80.71 o
 -27   9   1      523.24      626.61     89.62 o
 -25   9   1       60.11       25.56     69.40 o
 -23   9   1      927.66      908.40     64.64 o
 -21   9   1     3895.90     3622.91     99.47 o
 -19   9   1     1683.83     1553.03     61.51 o
 -17   9   1     2623.44     2542.16    107.16 o
 -15   9   1     3735.83     3594.24     91.77 o
 -13   9   1      158.66      196.59     36.17 o
 -11   9   1      111.09      172.81     35.09 o
  -9   9   1      348.29      467.49     31.06 o
  -7   9   1       54.58       66.83     26.13 o
  -5   9   1     2115.78     1928.08     51.66 o
  -3   9   1    16877.02    17339.66    510.59 o
  -1   9   1       93.56      109.89     23.13 o
   1   9   1     3338.25     3423.80     80.49 o
   3   9   1        0.40        9.37     23.67 o
   5   9   1      255.30      249.50     26.67 o
   7   9   1     1225.02     1352.08     44.26 o
   9   9   1     3179.52     3008.19     77.13 o
  11   9   1        9.12        7.61     51.60 o
  13   9   1       28.51       33.28     44.92 o
  15   9   1      485.08      643.89     62.63 o
  17   9   1      476.64      595.45     50.26 o
  19   9   1      888.43      975.39     60.00 o
  21   9   1      192.88      219.49     58.07 o
  23   9   1      250.23      307.37     66.87 o
  25   9   1     1773.69     1742.38    109.94 o
 -26  10   1      504.27      358.66     80.53 o
 -24  10   1      152.82       45.40     71.74 o
 -22  10   1       28.11      -12.90     65.47 o
 -20  10   1       68.32      112.51     64.29 o
 -18  10   1     3124.65     3392.02    131.38 o
 -16  10   1      773.92      762.29     56.47 o
 -14  10   1      405.72      456.21     42.98 o
 -12  10   1      199.77      241.79     34.88 o
 -10  10   1        0.97      -31.66     32.43 o
  -8  10   1      740.83      913.61     49.66 o
  -6  10   1     1416.16     1039.24     37.65 o
  -4  10   1      339.90      322.91     29.22 o
  -2  10   1     2503.72     2311.97     74.44 o
   0  10   1       62.43      125.48     25.89 o
   2  10   1     1491.25     1233.65     39.46 o
   4  10   1     7988.41     7461.62    165.27 o
   6  10   1      491.78      490.22     31.89 o
   8  10   1        5.98      -14.25     30.45 o
  10  10   1     4327.47     3723.38     92.18 o
  12  10   1     1023.62      974.11     72.16 o
  14  10   1      466.31      515.62     50.93 o
  16  10   1      161.27      150.52     49.09 o
  18  10   1        0.61        8.36     54.11 o
  20  10   1     1528.87     1508.59     88.23 o
  22  10   1      225.04      247.43     64.59 o
  24  10   1      926.70      871.10     76.61 o
 -25  11   1     2436.44     2335.14    269.18 o
 -23  11   1     1057.81      979.53     93.75 o
 -21  11   1     1613.55     1534.03     72.27 o
 -19  11   1      655.51      716.22     57.41 o
 -17  11   1      495.45      555.70     71.66 o
 -15  11   1        1.50        4.83     41.20 o
 -13  11   1     3594.69     3762.23     95.16 o
 -11  11   1      733.28      631.52     40.53 o
  -9  11   1      297.10      238.11     44.65 o
  -7  11   1       84.78       21.21     30.67 o
  -5  11   1     1713.98     1643.47     50.25 o
  -3  11   1        1.22        8.18     28.54 o
  -1  11   1      311.69      482.07     34.95 o
   1  11   1     1180.46     1415.75     44.37 o
   3  11   1       33.21       48.70     27.71 o
   5  11   1      113.23       39.51     28.24 o
   7  11   1      156.72      129.64     40.81 o
   9  11   1      606.97      794.78     46.72 o
  11  11   1     1695.04     1912.03     63.19 o
  13  11   1     1233.52     1326.26     61.88 o
  15  11   1      179.10      113.74     55.36 o
  17  11   1       95.04       54.39     53.51 o
  19  11   1       43.27       48.84     57.61 o
  21  11   1      397.46      338.76     71.18 o
  23  11   1        0.39       49.45     77.53 o
 -22  12   1      175.98      134.88     79.60 o
 -20  12   1       50.23       67.74     62.33 o
 -18  12   1      990.74     1044.33     61.21 o
 -16  12   1     4258.10     3968.45    112.31 o
 -14  12   1      388.77      524.48     51.45 o
 -12  12   1     7484.84     7434.66    187.93 o
 -10  12   1     5770.51     6027.51    174.09 o
  -8  12   1     1086.69     1155.76     50.34 o
  -6  12   1      458.08      535.97     39.84 o
  -4  12   1      289.50      293.70     33.38 o
  -2  12   1     3514.86     3399.43     93.30 o
   0  12   1      177.68      190.05     30.99 o
   2  12   1      197.75      208.84     33.61 o
   4  12   1       20.60       21.04     29.77 o
   6  12   1      162.25      137.16     53.39 o
   8  12   1     3372.66     3288.73     83.62 o
  10  12   1     1294.10     1291.10     52.58 o
  12  12   1      133.50      172.37     46.63 o
  14  12   1       67.00       69.32     50.71 o
  16  12   1     1161.58     1291.41     81.05 o
  18  12   1     2104.88     1954.45    122.55 o
  20  12   1      128.82      236.85     72.11 o
  22  12   1     1255.76     1352.47    131.39 o
 -21  13   1      120.49       69.16     69.27 o
 -19  13   1     3109.29     2945.38    149.38 o
 -17  13   1     1650.87     1672.50    109.15 o
 -15  13   1      941.25     1012.47     81.30 o
 -13  13   1    15927.30    15071.88    385.05 o
 -11  13   1     3257.86     3304.30    218.77 o
  -9  13   1      307.61      323.10     43.76 o
  -7  13   1      530.96      611.56     57.21 o
  -5  13   1    21029.73    21086.11    455.09 o
  -3  13   1       91.90       86.29     35.79 o
  -1  13   1     3798.64     3859.02     93.72 o
   1  13   1     6852.62     7557.24    169.95 o
   3  13   1      240.42      295.77     36.59 o
   5  13   1     5153.02     5161.64    120.84 o
   7  13   1       36.59       60.08     38.53 o
   9  13   1      448.27      560.40     45.83 o
  11  13   1     8272.02     7525.14    325.91 o
  13  13   1      246.48      241.55     51.04 o
  15  13   1      615.58      574.52     60.05 o
  17  13   1      206.35      111.91     64.49 o
  19  13   1     3046.99     2699.57    204.97 o
  21  13   1       29.85       77.21    113.59 o
 -20  14   1      530.89      500.82     94.83 o
 -18  14   1      721.50      649.81     74.58 o
 -16  14   1     1775.51     1633.29    124.52 o
 -14  14   1      823.41      866.14    128.23 o
 -12  14   1     7124.04     6688.98    243.33 o
 -10  14   1     3084.98     2723.91     91.15 o
  -8  14   1      831.78      780.66     59.30 o
  -6  14   1     2546.00     2749.19    144.89 o
  -4  14   1      486.23      527.41     43.70 o
  -2  14   1     1046.72     1227.06     56.10 o
   0  14   1        1.20       15.91     36.97 o
   2  14   1       13.02      -24.02     37.80 o
   4  14   1      482.19      365.16     43.31 o
   6  14   1      157.71      207.32     42.79 o
   8  14   1     3330.24     2955.47    164.33 o
  10  14   1     4443.86     4320.47    192.83 o
  12  14   1     1125.29     1034.69     61.76 o
  14  14   1     1316.02     1341.56     89.76 o
  16  14   1      210.78      142.28     71.44 o
  18  14   1     2275.84     2390.33    124.48 o
 -17  15   1      981.53     1287.89     99.30 o
 -15  15   1     1714.38     1669.86    112.79 o
 -13  15   1      560.40      714.21     62.06 o
 -11  15   1      219.88      144.44     55.95 o
  -9  15   1     2751.04     2720.89     87.10 o
  -7  15   1     2482.58     2351.06     72.75 o
  -5  15   1      363.74      358.16     50.25 o
  -3  15   1      808.80      854.71     49.21 o
  -1  15   1        1.05        5.75     41.16 o
   1  15   1      908.63      892.80     49.13 o
   3  15   1       48.19       60.74     40.06 o
   5  15   1      194.57      191.41     45.02 o
   7  15   1      735.41      745.18     60.09 o
   9  15   1     2522.14     2542.85     96.21 o
  11  15   1        1.98       27.86     58.02 o
  13  15   1     2113.53     2286.17    247.53 o
  15  15   1      495.80      300.01     67.11 o
 -14  16   1       30.76       32.78     98.44 o
 -12  16   1        0.78      -97.50     65.00 o
 -10  16   1      121.22       94.47     60.36 o
  -8  16   1        7.93       80.21     54.12 o
  -6  16   1      130.51       59.13     51.22 o
  -4  16   1      247.94      281.16     55.84 o
  -2  16   1       47.24       61.69     47.63 o
   0  16   1     1062.45     1164.84     56.69 o
   2  16   1      176.02      151.68     50.68 o
   4  16   1      273.25      254.66     48.21 o
   6  16   1       98.88      112.89     52.48 o
   8  16   1      144.18      134.13     54.67 o
  10  16   1     1027.88     1224.13     89.77 o
  12  16   1      115.59      105.33     66.51 o
  -9  17   1      351.41      369.88     95.13 o
  -7  17   1      249.44      257.70     63.35 o
  -5  17   1      117.98      230.21     56.19 o
  -3  17   1      738.96      814.74     73.32 o
  -1  17   1      157.67       81.03     53.90 o
   1  17   1      409.29      488.61     52.53 o
   3  17   1      271.45      243.37     55.94 o
   5  17   1       95.55        9.28     62.65 o
   7  17   1       99.87       87.38     61.28 o
   9  17   1       19.87      -18.16     93.57 o
 -32   0   2       19.54      -65.64    112.17 o
 -30   0   2        8.50      196.23    103.58 o
 -28   0   2      145.21      189.25    105.03 o
 -26   0   2      139.50      147.08     92.31 o
 -24   0   2      284.97      285.37     68.76 o
 -22   0   2     1806.78     1748.44     82.14 o
 -20   0   2        0.87        4.92     73.57 o
 -18   0   2      466.38      686.85     57.03 o
 -16   0   2     1521.77     1010.61     72.32 o
 -14   0   2     1699.64     1610.16     60.00 o
 -12   0   2    37165.65    36546.25   1104.53 o
 -10   0   2      609.23      459.08     29.83 o
  -8   0   2    24556.62    25990.42    919.88 o
  -4   0   2    21844.22    17023.00    514.24 o
   2   0   2     2969.23     2227.50     90.83 o
   4   0   2     5659.34     6166.82    373.59 o
   8   0   2    44489.58    51384.89   1553.52 o
  10   0   2    18147.49    14650.93    584.38 o
  12   0   2    44052.92    45618.34   1380.87 o
  14   0   2    34599.53    35701.08   1082.00 o
  16   0   2    21365.51    24518.55    746.64 o
  18   0   2       35.94       72.24     59.47 o
  20   0   2     3893.66     4281.64    151.66 o
  22   0   2     5208.53     6408.15    213.66 o
  24   0   2      582.16      659.19     86.51 o
  26   0   2      705.07      730.41     86.82 o
  28   0   2      851.84      598.95     95.75 o
  30   0   2       54.05       28.19    101.72 o
 -31   1   2       84.33       53.32     95.10 o
 -29   1   2        8.28       38.64     67.13 o
 -27   1   2       25.04       57.58     53.52 o
 -25   1   2      509.07      661.65     88.66 o
 -23   1   2     1967.90     2144.53     76.84 o
 -21   1   2      315.47      413.28     45.24 o
 -19   1   2      746.47      742.11     43.21 o
 -17   1   2      496.94      596.28     37.13 o
 -15   1   2     2711.26     2739.89     65.06 o
 -13   1   2     4092.99     3869.00     95.97 o
 -11   1   2     8887.87     7886.76    171.27 o
  -9   1   2     9454.80     8379.42    181.20 o
  -7   1   2     1678.82     1584.38     37.15 o
  -5   1   2     4786.16     3769.07     81.65 o
  -3   1   2     6628.78     5134.15    110.47 o
  -1   1   2     8571.00     6824.75    159.17 o
   1   1   2     6133.38     5662.62    138.95 o
   3   1   2     1430.93     1152.13     30.52 o
   7   1   2      705.66      658.10     72.52 o
   9   1   2     4494.53     4355.46    105.86 o
  11   1   2       16.60       66.94     25.08 o
  13   1   2     5669.14     5202.10    130.47 o
  15   1   2      549.05      569.69     39.56 o
  17   1   2     2923.68     3376.96     87.07 o
  19   1   2     1558.15     1775.49     61.77 o
  21   1   2      411.93      384.29     46.20 o
  23   1   2       86.00       94.72     50.44 o
  25   1   2      354.72      565.62     73.23 o
  27   1   2      462.11      610.86     77.73 o
  29   1   2      424.96      490.19     78.26 o
 -32   2   2      683.65      586.43     92.70 o
 -30   2   2       46.12       34.15     72.20 o
 -28   2   2      353.49      325.63     63.94 o
 -26   2   2      502.97      445.35     75.07 o
 -24   2   2       77.97       89.15     48.05 o
 -22   2   2     2634.52     3246.55     90.27 o
 -20   2   2       49.64      185.86     43.29 o
 -18   2   2     1165.21     1628.77     53.39 o
 -16   2   2     3811.98     4111.10     94.16 o
 -14   2   2     9815.19     9359.57    203.35 o
 -12   2   2      126.61      149.70     20.21 o
 -10   2   2       26.57       32.07     16.77 o
  -8   2   2     1538.83     1220.90     31.43 o
  -6   2   2     7538.95     6077.18    131.68 o
  -4   2   2     1331.80      676.26     22.30 o
  -2   2   2    29440.02    27604.80    629.22 o
   0   2   2    11899.00     9935.49    228.37 o
   2   2   2      339.89      517.01     18.81 o
   4   2   2    19466.21    16847.48    575.92 o
   6   2   2    44965.28    45595.85   1125.55 o
   8   2   2       14.65        4.71     23.51 o
  10   2   2     6324.50     5979.59    141.41 o
  12   2   2     1273.16      929.59     34.81 o
  14   2   2     1974.96     2125.42     58.32 o
  16   2   2     1682.76     1806.52     60.81 o
  18   2   2       33.47       -4.97     53.98 o
  20   2   2     2831.63     3255.47    111.20 o
  22   2   2      154.47      169.63     68.88 o
  24   2   2      442.81      429.68     59.10 o
  26   2   2      931.07     1324.11     74.33 o
  28   2   2      125.66      218.72     75.11 o
  30   2   2       56.78      113.02     80.40 o
 -31   3   2       54.58      -45.86     77.05 o
 -29   3   2     1081.24     1201.82     97.19 o
 -27   3   2      508.16      473.12     61.17 o
 -25   3   2      466.71      562.50     61.16 o
 -23   3   2       27.36       11.94     51.01 o
 -21   3   2       55.37      113.13     61.48 o
 -19   3   2       20.91      -12.94     40.95 o
 -17   3   2      461.43      388.62     38.26 o
 -15   3   2     2526.76     2080.64     52.72 o
 -13   3   2    11807.58    11617.28    250.85 o
 -11   3   2     1380.73     1228.13     36.11 o
  -9   3   2    22406.64    21064.07    451.28 o
  -7   3   2       67.14       92.71     13.26 o
  -5   3   2     9334.79     6769.51    146.58 o
  -3   3   2    13515.36    11536.18    247.81 o
  -1   3   2    16530.30    15647.03    335.40 o
   1   3   2    38593.23    41166.12   1221.44 o
   3   3   2     2261.54     1523.05     58.05 o
   5   3   2      690.98     1140.20     39.20 o
   7   3   2      373.80      273.71     21.97 o
   9   3   2       54.70      119.97     23.77 o
  11   3   2     7616.50     7299.25    160.76 o
  13   3   2      545.68      489.10     28.94 o
  15   3   2      338.69      214.93     42.83 o
  17   3   2     1222.67     1609.37     59.08 o
  19   3   2      149.39      217.42     54.35 o
  21   3   2     1078.65     1309.83     62.28 o
  23   3   2      387.54      414.58     70.86 o
  25   3   2     1094.65     1080.15     63.83 o
  27   3   2       14.55       34.39     72.76 o
  29   3   2      360.29      405.92     92.74 o
 -30   4   2      291.62      229.39     88.86 o
 -28   4   2      265.04      321.42     63.03 o
 -26   4   2       71.33       50.67     60.46 o
 -24   4   2     1054.98     1152.37     60.47 o
 -22   4   2     3337.02     3784.84     98.45 o
 -20   4   2      117.00       35.50     41.97 o
 -18   4   2        4.66      -14.25     37.09 o
 -16   4   2     4917.65     5328.50    122.23 o
 -14   4   2      143.99      162.54     21.85 o
 -12   4   2    12041.67    11797.93    254.86 o
 -10   4   2     1105.11     1174.40     33.12 o
  -8   4   2     4177.77     3953.53    158.18 o
  -6   4   2    35910.62    39768.30    848.76 o
  -4   4   2     3728.48     3237.77     72.47 o
  -2   4   2      252.48       96.22     16.61 o
   0   4   2     7580.94     6814.79    148.38 o
   2   4   2     2293.71     1930.42     53.86 o
   4   4   2       13.61       42.33     18.67 o
   6   4   2     2135.33     1965.10     52.02 o
   8   4   2     3000.37     3063.59     76.85 o
  10   4   2     1143.66     1236.74     44.85 o
  12   4   2      232.26      210.32     26.37 o
  14   4   2       42.49      -14.74     42.93 o
  16   4   2      215.75      280.87     40.46 o
  18   4   2        3.69      -36.73     52.69 o
  20   4   2      233.69      224.49     60.67 o
  22   4   2      180.21      197.85     56.28 o
  24   4   2     1622.52     1565.86     76.85 o
  26   4   2       91.01        9.05     74.00 o
  28   4   2      471.39      612.66     87.61 o
 -31   5   2      177.99      178.25    115.94 o
 -29   5   2        4.09       37.70     79.83 o
 -27   5   2     1829.00     1904.39     80.55 o
 -25   5   2      106.20      169.68     57.18 o
 -23   5   2      627.65      597.58     56.70 o
 -21   5   2     4982.91     5273.73    127.07 o
 -19   5   2     2571.80     2378.92     69.70 o
 -17   5   2      585.66      801.25     51.74 o
 -15   5   2      463.34      727.08     35.35 o
 -13   5   2     4232.22     3742.02     86.11 o
 -11   5   2       39.85       74.63     19.31 o
  -9   5   2      281.29      127.02     18.37 o
  -7   5   2     1108.67      809.39     27.22 o
  -5   5   2      634.09     1049.72     32.93 o
  -3   5   2    32601.69    33977.45    726.46 o
  -1   5   2     4351.28     4053.94     94.10 o
   1   5   2      306.33      333.32     22.18 o
   3   5   2     8044.70     7729.35    168.88 o
   5   5   2       14.74      149.22     20.26 o
   7   5   2      435.22      503.35     24.25 o
   9   5   2     2000.26     1703.39     53.00 o
  11   5   2        7.94       44.50     27.84 o
  13   5   2     3709.69     3615.10     93.22 o
  15   5   2       66.24       65.55     41.61 o
  17   5   2      864.35      840.26     51.01 o
  19   5   2       52.96      -18.99     49.16 o
  21   5   2      107.88      140.56     60.36 o
  23   5   2      189.77      154.90     65.71 o
  25   5   2      731.18      645.00     76.14 o
  27   5   2     1078.07     1253.45     87.08 o
 -30   6   2     1729.13     1973.62     96.30 o
 -28   6   2        9.15      -17.89     70.84 o
 -26   6   2        0.01       -5.81     63.16 o
 -24   6   2     1839.61     1645.91     66.60 o
 -22   6   2      222.13      157.87     47.58 o
 -20   6   2        0.38      -37.98     40.91 o
 -18   6   2      100.78       96.54     38.78 o
 -16   6   2        4.30       72.26     38.11 o
 -14   6   2      376.74      290.35     30.41 o
 -12   6   2    18642.59    20731.18    455.95 o
 -10   6   2      162.28      162.65     20.62 o
  -8   6   2    21640.05    22902.91    543.79 o
  -6   6   2    17219.73    17648.41    421.68 o
  -4   6   2      518.80      627.80     30.34 o
  -2   6   2      183.61      159.05     18.15 o
   0   6   2     1931.09     2063.34     57.83 o
   2   6   2    13094.38    11367.68    245.87 o
   4   6   2      910.24      979.33     41.20 o
   6   6   2     1641.99     1414.70     59.82 o
   8   6   2        2.69       18.30     21.09 o
  10   6   2     8588.94     8298.08    210.93 o
  12   6   2     1089.60     1312.32     52.24 o
  14   6   2     2417.19     2521.84     71.74 o
  16   6   2       71.57      136.35     41.89 o
  18   6   2      171.77      163.07     50.09 o
  20   6   2      199.12      217.00     53.89 o
  22   6   2      169.36       93.30     62.97 o
  24   6   2      173.24       93.16     75.10 o
  26   6   2       31.28      -73.28     78.92 o
  28   6   2      395.37      495.27     84.68 o
 -29   7   2       57.01      -21.26     82.55 o
 -27   7   2      258.26      235.39     72.02 o
 -25   7   2       36.96       60.62     61.67 o
 -23   7   2     3402.89     3374.43     99.58 o
 -21   7   2      236.45      293.69     49.61 o
 -19   7   2      485.38      519.74     58.76 o
 -17   7   2     2132.68     2345.70     70.23 o
 -15   7   2      419.36      523.39     35.73 o
 -13   7   2      372.23      604.52     34.74 o
 -11   7   2     2491.69     2413.60     62.16 o
  -9   7   2      662.36      732.86     28.09 o
  -7   7   2     2764.23     2744.92     66.58 o
  -5   7   2    30916.99    37111.55    855.59 o
  -3   7   2     2913.21     2795.24     65.89 o
  -1   7   2      731.97     1015.73     39.63 o
   1   7   2      475.72      491.81     24.11 o
   3   7   2    14565.37    13960.08    324.21 o
   5   7   2        5.92        4.44     21.74 o
   7   7   2     9842.69     9243.95    291.51 o
   9   7   2    31823.77    34924.75    748.27 o
  11   7   2    13955.35    13928.28    518.14 o
  13   7   2     2211.71     2098.49     71.05 o
  15   7   2      131.36      159.12     41.92 o
  17   7   2       30.67       88.72     43.62 o
  19   7   2     3728.66     4060.97    106.59 o
  21   7   2      890.56      750.14     55.95 o
  23   7   2     1619.15     1541.40    104.71 o
  25   7   2     1142.55     1165.47     82.07 o
  27   7   2       55.34      143.57     91.57 o
 -28   8   2     1426.82     1399.12    128.50 o
 -26   8   2      239.02      258.96     75.21 o
 -24   8   2      835.93      751.45     67.19 o
 -22   8   2       33.66       -6.86     55.73 o
 -20   8   2       31.75      -44.70     53.21 o
 -18   8   2       23.94       21.00     45.62 o
 -16   8   2     7323.07     7852.47    176.01 o
 -14   8   2     1217.09     1226.72     46.49 o
 -12   8   2     1271.35     1360.99     43.45 o
 -10   8   2     7032.61     7090.22    156.73 o
  -8   8   2      377.51      563.20     29.78 o
  -6   8   2        2.46       29.55     22.17 o
  -4   8   2    12767.42    12649.09    273.51 o
  -2   8   2      137.51      224.01     28.16 o
   0   8   2     3011.60     2860.98     68.37 o
   2   8   2     2602.04     2963.26     70.28 o
   4   8   2     1766.29     1311.81     49.71 o
   6   8   2     4937.55     5371.93    124.09 o
   8   8   2      345.52      456.68     40.99 o
  10   8   2     3420.78     3362.31     83.62 o
  12   8   2      581.00      586.88     49.48 o
  14   8   2       99.87       76.04     42.25 o
  16   8   2        9.57       32.53     46.84 o
  18   8   2     1886.54     1932.50     69.35 o
  20   8   2      851.46      819.24     64.28 o
  22   8   2      258.42      268.50     66.48 o
  24   8   2        0.30       47.79     68.78 o
  26   8   2       79.55      -33.76     85.66 o
 -27   9   2      100.63       67.73     78.64 o
 -25   9   2     4783.90     4355.93    159.56 o
 -23   9   2      811.68      805.76     89.41 o
 -21   9   2      638.52      636.23     70.25 o
 -19   9   2      606.83      760.37     60.15 o
 -17   9   2     1076.30     1168.15     52.73 o
 -15   9   2       51.44       53.27     38.58 o
 -13   9   2     1772.97     1919.43     57.84 o
 -11   9   2     3272.03     3211.39     77.84 o
  -9   9   2        1.69       18.01     26.76 o
  -7   9   2       12.51        0.19     24.56 o
  -5   9   2      720.45      876.60     33.65 o
  -3   9   2     5689.41     5707.97    136.01 o
  -1   9   2       59.93       13.00     24.52 o
   1   9   2      714.74      899.27     32.78 o
   3   9   2     2049.70     1883.86     55.60 o
   5   9   2       60.18      -16.59     27.95 o
   7   9   2        8.75       32.23     28.65 o
   9   9   2     6472.78     6338.75    143.69 o
  11   9   2     2480.70     2883.19    120.69 o
  13   9   2     1490.57     1509.46     61.21 o
  15   9   2        1.85      -38.90     47.44 o
  17   9   2     1169.32     1116.32     59.76 o
  19   9   2       32.00        4.49     52.88 o
  21   9   2     1017.73      881.67     84.55 o
  23   9   2      161.08      217.92     82.45 o
  25   9   2      500.45      378.37     85.08 o
 -26  10   2      290.40      209.99     81.98 o
 -24  10   2      199.06      135.54     67.33 o
 -22  10   2      661.08      568.96     62.88 o
 -20  10   2       79.86       64.88     53.42 o
 -18  10   2        3.67       24.99     46.68 o
 -16  10   2     1850.94     1955.60    111.11 o
 -14  10   2       36.68       50.79     37.69 o
 -12  10   2     1171.47     1096.40     43.19 o
 -10  10   2     5879.77     5641.30    193.34 o
  -8  10   2     1630.67     1685.21     48.05 o
  -6  10   2       65.24      208.81     30.90 o
  -4  10   2      378.53      400.75     28.38 o
  -2  10   2     5294.69     5085.38    115.76 o
   0  10   2     1366.72     1340.88     42.80 o
   2  10   2      291.25      192.90     27.83 o
   4  10   2     4295.56     4308.43    100.39 o
   6  10   2      586.51      555.79     34.47 o
   8  10   2      421.43      423.66     36.67 o
  10  10   2       19.91       -2.54     44.70 o
  12  10   2      492.48      551.09     44.57 o
  14  10   2      987.63     1090.91     63.75 o
  16  10   2      693.26      638.75     55.99 o
  18  10   2      941.17     1007.76     78.63 o
  20  10   2        3.08       12.95     61.47 o
  22  10   2      125.29      135.88     71.09 o
  24  10   2      183.57       26.67     90.11 o
 -25  11   2       20.41       78.35     83.21 o
 -23  11   2      426.65      377.19     77.20 o
 -21  11   2      706.03      761.17     65.44 o
 -19  11   2      947.60      996.74     58.85 o
 -17  11   2      108.20       91.34     51.32 o
 -15  11   2     1678.09     1722.47     59.41 o
 -13  11   2      199.43      193.49     38.80 o
 -11  11   2      232.21      269.12     35.18 o
  -9  11   2      433.94      436.69     34.56 o
  -7  11   2      335.33      307.33     32.52 o
  -5  11   2      673.55      686.52     34.97 o
  -3  11   2       16.76       -6.33     28.61 o
  -1  11   2     1184.50     1184.47     49.90 o
   1  11   2       34.12       -9.31     27.07 o
   3  11   2       19.71      -12.10     27.55 o
   5  11   2      234.30      308.36     46.09 o
   7  11   2        0.05       31.74     36.56 o
   9  11   2      442.01      558.57     45.27 o
  11  11   2     4119.59     3695.63    178.84 o
  13  11   2        6.60       11.81     49.89 o
  15  11   2     1805.62     1932.92    150.31 o
  17  11   2       68.43       71.91     59.00 o
  19  11   2        2.01      -50.46     61.09 o
  21  11   2      109.55      168.03     71.20 o
  23  11   2        0.28       10.80    114.49 o
 -24  12   2     1284.30     1130.96     85.20 o
 -22  12   2        0.06       -6.65     70.84 o
 -20  12   2        5.25       23.58     56.08 o
 -18  12   2       31.33       -6.37     54.07 o
 -16  12   2     5645.55     5365.94    141.89 o
 -14  12   2      440.58      446.93     65.99 o
 -12  12   2      670.38      638.09     43.57 o
 -10  12   2     5432.43     5610.98    165.65 o
  -8  12   2     1697.95     2213.07     75.90 o
  -6  12   2      252.09      399.50     36.83 o
  -4  12   2        5.64      -11.33     33.00 o
  -2  12   2     4788.55     5037.60    123.56 o
   0  12   2     1034.89      954.85     59.04 o
   2  12   2     2112.32     2158.10     58.93 o
   4  12   2      174.03      130.48     33.80 o
   6  12   2      377.11      571.66     43.56 o
   8  12   2     5446.08     5238.53    125.03 o
  10  12   2     2066.00     2353.93     74.57 o
  12  12   2      144.66      178.24     43.82 o
  14  12   2     1700.53     1625.72     90.54 o
  16  12   2      139.06      135.11     68.16 o
  18  12   2      661.00      546.31     68.56 o
  20  12   2      222.37      293.43     77.12 o
  22  12   2       24.03       74.90    122.93 o
 -21  13   2      154.82      103.04     75.83 o
 -19  13   2       44.31      -32.64     60.85 o
 -17  13   2        0.01      -25.79     56.82 o
 -15  13   2       21.12       38.57     50.00 o
 -13  13   2     2576.64     2376.90    173.84 o
 -11  13   2      933.68      894.46     60.29 o
  -9  13   2     3618.58     4077.98    103.10 o
  -7  13   2     3031.24     3499.05     88.35 o
  -5  13   2       48.62       22.90     37.51 o
  -3  13   2     2278.59     2588.69     86.80 o
  -1  13   2     2626.56     3007.25     80.97 o
   1  13   2       81.69       79.60     33.95 o
   3  13   2     1243.09     1055.23     48.01 o
   5  13   2     1307.66     1338.98     58.70 o
   7  13   2       18.35       81.24     36.23 o
   9  13   2     3318.07     3223.18     85.96 o
  11  13   2      876.51      748.29     52.68 o
  13  13   2     3429.64     3448.82    177.65 o
  15  13   2     1589.95     1688.97    137.61 o
  17  13   2       31.87       31.36     63.85 o
  19  13   2      134.46       55.73     91.06 o
 -20  14   2        2.89       12.31     93.17 o
 -18  14   2      128.72       95.20     67.27 o
 -16  14   2      762.97      693.96     61.36 o
 -14  14   2      126.36       85.49     67.32 o
 -12  14   2     3114.14     2690.80    194.15 o
 -10  14   2     2064.16     1705.85     86.93 o
  -8  14   2      169.18      195.48     41.58 o
  -6  14   2     1309.20     1443.74     58.45 o
  -4  14   2     1462.88     1685.99     72.52 o
  -2  14   2      201.22      210.77     39.96 o
   0  14   2        2.63      -28.04     38.11 o
   2  14   2     1146.52     1233.56     49.20 o
   4  14   2     1156.26     1102.12     50.47 o
   6  14   2      799.97      967.23     58.46 o
   8  14   2    16218.88    15103.02    431.25 o
  10  14   2      629.27      646.17     74.53 o
  12  14   2        1.61       18.51     58.49 o
  14  14   2      245.97      302.88     58.54 o
  16  14   2       64.97       32.26     65.98 o
  18  14   2      202.40      301.62     92.35 o
 -17  15   2     1105.74      812.97     76.76 o
 -15  15   2       75.78      136.02     68.15 o
 -13  15   2      175.71      180.62     59.75 o
 -11  15   2       25.97       26.77     51.60 o
  -9  15   2      797.29      885.12     77.31 o
  -7  15   2      401.17      389.04     46.40 o
  -5  15   2     2143.78     1897.48     64.58 o
  -3  15   2      613.98      789.97     49.88 o
  -1  15   2     5473.44     5632.63    141.80 o
   1  15   2        5.40       20.41     42.72 o
   3  15   2      999.78      861.63     48.23 o
   5  15   2      683.01      675.28     71.59 o
   7  15   2      605.35      584.87     49.34 o
   9  15   2        0.05       36.62     49.50 o
  11  15   2      293.79      298.82     56.92 o
  13  15   2      623.43      556.06     64.99 o
  15  15   2      113.23       59.20     86.43 o
 -14  16   2       53.45      212.71     93.10 o
 -12  16   2     1816.45     1889.83    208.26 o
 -10  16   2     2644.26     2301.89    145.34 o
  -8  16   2       44.04       50.51     54.56 o
  -6  16   2      520.21      647.06     55.21 o
  -4  16   2      348.84      302.60     48.89 o
  -2  16   2      110.96      106.41     51.82 o
   0  16   2      778.21      680.23     49.27 o
   2  16   2      261.43      301.29     48.89 o
   4  16   2        4.12       -3.05     53.11 o
   6  16   2       13.52      -38.63     55.17 o
   8  16   2     1046.40     1034.74     59.97 o
  10  16   2      484.64      540.04     71.11 o
  12  16   2      113.07      187.71     91.15 o
  -9  17   2        1.01       14.19    116.59 o
  -7  17   2      638.29      616.05     61.80 o
  -5  17   2      594.38      655.77     57.61 o
  -3  17   2      389.69      466.98     57.40 o
  -1  17   2      330.26      364.07     56.26 o
   1  17   2       28.31      -47.31     54.99 o
   3  17   2     1218.36     1164.58     97.98 o
   5  17   2       40.32      104.54     63.89 o
   7  17   2      779.83      736.71     64.85 o
 -31   1   3      360.22      309.33     83.96 o
 -29   1   3       66.43       99.68     68.75 o
 -27   1   3       15.23      -10.73     56.55 o
 -25   1   3     1062.16     1231.65     67.98 o
 -23   1   3       96.59      167.48     47.33 o
 -21   1   3      213.65      391.21     42.23 o
 -19   1   3      744.51      764.70     48.02 o
 -17   1   3     2333.47     2794.78     72.32 o
 -15   1   3     5120.44     4341.83     96.98 o
 -13   1   3       71.83       21.77     19.47 o
 -11   1   3     9017.70     6988.11    151.62 o
  -9   1   3    24295.73    23358.86    499.88 o
  -7   1   3    12383.82    11361.37    243.30 o
  -3   1   3     5780.04     4842.51    104.55 o
  -1   1   3      615.64      496.48     22.26 o
   1   1   3     3344.48     2904.94    102.20 o
   3   1   3    63329.76    74523.08   2062.75 o
   5   1   3     6833.90     5088.57    130.74 o
   7   1   3     8514.93     7611.82    211.10 o
   9   1   3      733.32      556.51     28.75 o
  13   1   3    24031.05    25834.08    554.25 o
  15   1   3      273.74      302.68     39.83 o
  17   1   3      217.91      225.59     44.12 o
  19   1   3     4797.99     5284.23    134.83 o
  21   1   3     3805.04     4185.87    105.50 o
  23   1   3      111.74      218.23     63.40 o
  25   1   3       49.27       43.36     60.86 o
  27   1   3     1190.88     1423.89     78.15 o
  29   1   3        0.08       40.21     86.86 o
 -32   2   3      919.85     1162.10     92.88 o
 -30   2   3      152.12      189.98     76.18 o
 -28   2   3      145.02      -39.75     65.05 o
 -26   2   3      316.47      310.45     65.49 o
 -24   2   3      733.81      664.92     66.57 o
 -22   2   3     3045.44     3007.73     82.99 o
 -20   2   3      415.61      781.20     43.86 o
 -18   2   3      127.72        9.31     32.83 o
 -16   2   3     1014.59      887.42     34.12 o
 -14   2   3    18731.09    17415.27    373.79 o
 -12   2   3    23908.41    24094.72    515.88 o
 -10   2   3      304.65      199.94     17.34 o
  -8   2   3    57562.22    64486.66   1376.13 o
  -6   2   3    17385.00    14457.47    309.46 o
  -4   2   3    45045.39    44768.29    955.27 o
  -2   2   3      507.97      481.90     18.71 o
   0   2   3     5437.45     4021.84     89.25 o
   2   2   3     8490.27     6963.85    162.26 o
   4   2   3    42981.85    44066.48   1161.03 o
   6   2   3    52657.90    58053.84   1258.27 o
   8   2   3     2504.87     2248.39    108.04 o
  10   2   3    17575.45    17693.94    381.14 o
  12   2   3      689.71      644.15     32.58 o
  14   2   3     4172.83     4486.50    108.90 o
  16   2   3     6755.12     7274.21    166.37 o
  18   2   3      107.99      192.15     40.15 o
  20   2   3     3694.82     4385.79    109.63 o
  22   2   3     1808.07     2342.80     74.35 o
  24   2   3       24.91       92.95     60.01 o
  26   2   3        0.38      -64.82     68.68 o
  28   2   3       11.92       15.52     77.73 o
 -31   3   3     2063.15     2669.33    106.74 o
 -29   3   3      316.03      362.88     72.04 o
 -27   3   3      378.03      385.59     58.93 o
 -25   3   3       35.70       87.28     52.50 o
 -23   3   3      101.88      181.48     56.74 o
 -21   3   3      276.02      274.22     42.91 o
 -19   3   3        2.01      -51.92     34.61 o
 -17   3   3       25.72       49.23     31.84 o
 -15   3   3     2722.04     2730.89     64.48 o
 -13   3   3       95.83      116.76     18.53 o
 -11   3   3     1264.43     1535.76     38.75 o
  -9   3   3     8054.71     7570.15    163.88 o
  -7   3   3    24315.32    25041.36    535.27 o
  -5   3   3     2093.05     1483.67     35.04 o
  -3   3   3    38013.28    40003.90    853.97 o
  -1   3   3     8226.56     7905.85    173.48 o
   1   3   3      157.68      220.98     17.14 o
   3   3   3    14468.52    13733.86    357.89 o
   5   3   3     8882.67     7882.48    224.40 o
   7   3   3      719.39      825.19     29.32 o
   9   3   3       58.77       86.24     27.61 o
  11   3   3     1042.39      942.99     34.77 o
  13   3   3        0.06       19.22     43.69 o
  15   3   3      686.17      699.65     48.10 o
  17   3   3      354.15      212.04     46.58 o
  19   3   3      449.78      552.31     52.58 o
  21   3   3       45.01       15.44     58.22 o
  23   3   3     1281.24     1392.22     85.64 o
  25   3   3        0.42      -59.87     61.56 o
  27   3   3      154.46      150.52     73.74 o
 -32   4   3       85.94      231.17     95.70 o
 -30   4   3     3159.64     3812.85    119.57 o
 -28   4   3     2358.78     2340.65     88.18 o
 -26   4   3      856.64      885.72     62.47 o
 -24   4   3      320.56      496.78     56.31 o
 -22   4   3     1054.48     1051.52     66.13 o
 -20   4   3     1133.08     1164.07     49.37 o
 -18   4   3      600.85      825.13     41.69 o
 -16   4   3     3353.88     2783.23     77.12 o
 -14   4   3     7128.53     6362.68    139.82 o
 -12   4   3     7038.45     6038.91    132.48 o
 -10   4   3    14241.03    14291.26    306.79 o
  -8   4   3       33.49        7.66     13.89 o
  -6   4   3    29843.05    29563.30    631.50 o
  -4   4   3      545.58      384.78     17.32 o
  -2   4   3     7644.21     6928.47    150.51 o
   0   4   3     7284.47     5987.19    130.82 o
   2   4   3     9932.82     9621.95    240.43 o
   4   4   3       13.77      -29.49     19.66 o
   6   4   3      739.70      942.37     30.67 o
   8   4   3      330.50      421.22     31.72 o
  10   4   3       63.98      140.17     29.45 o
  12   4   3      823.37     1035.89     46.28 o
  14   4   3      535.34      427.88     40.05 o
  16   4   3      549.82      732.82     48.48 o
  18   4   3     1208.94     1506.62     73.44 o
  20   4   3      206.09      109.27     53.34 o
  22   4   3       29.16       26.12     58.63 o
  24   4   3      724.01      654.45     63.98 o
  26   4   3        2.17       38.59     63.63 o
  28   4   3      104.84       53.58     81.03 o
 -31   5   3      130.71      243.08     86.67 o
 -29   5   3       66.29      -21.39     72.54 o
 -27   5   3       59.55      162.09     65.22 o
 -25   5   3      204.52      285.25     57.08 o
 -23   5   3     3059.35     3014.28     84.71 o
 -21   5   3      264.05      157.71     43.73 o
 -19   5   3      655.62      816.14     63.52 o
 -17   5   3     2959.17     2991.71     80.13 o
 -15   5   3      410.31      600.50     34.95 o
 -13   5   3     2310.28     2497.98     61.63 o
 -11   5   3    10414.53     9841.33    213.21 o
  -9   5   3    12991.16    12249.62    263.98 o
  -7   5   3     3576.44     3448.87     83.40 o
  -5   5   3       35.49       65.06     16.97 o
  -3   5   3      247.92      474.38     19.64 o
  -1   5   3     1531.45     1327.97     37.11 o
   1   5   3     2116.33     1944.54     55.19 o
   3   5   3     2685.08     2553.78     78.41 o
   5   5   3     9375.85     8625.58    259.08 o
   7   5   3        0.99      -32.12     21.41 o
   9   5   3     3369.01     3066.87     77.83 o
  11   5   3     2123.20     2309.53     76.03 o
  13   5   3     4744.03     5230.89    122.49 o
  15   5   3     1614.18     1830.14     64.06 o
  17   5   3      575.66      628.22     73.90 o
  19   5   3      158.08      287.05     53.89 o
  21   5   3     1872.79     1997.29     82.73 o
  23   5   3      196.58      314.07     67.22 o
  25   5   3       54.63      175.58     67.44 o
  27   5   3      600.14      493.38     80.86 o
 -30   6   3      335.56      354.78     86.54 o
 -28   6   3     4846.65     4863.56    131.70 o
 -26   6   3        5.35      100.07     60.61 o
 -24   6   3       58.25       17.86     50.84 o
 -22   6   3        5.48      -42.79     43.86 o
 -20   6   3       62.40      -16.73     43.44 o
 -18   6   3      243.74      262.18     39.91 o
 -16   6   3     1690.56     1508.57     50.01 o
 -14   6   3     5871.75     5973.87    134.24 o
 -12   6   3      223.54      223.13     21.77 o
 -10   6   3    22943.23    23764.98    545.29 o
  -8   6   3     8850.63     8198.27    178.68 o
  -6   6   3    10525.07    10354.06    249.85 o
  -4   6   3    19248.23    20747.48    445.59 o
  -2   6   3        4.90       51.75     18.14 o
   0   6   3    16156.91    17324.12    430.35 o
   2   6   3     2566.04     2590.84     71.56 o
   4   6   3     1129.72     1637.74     44.21 o
   6   6   3      291.84      291.13     29.64 o
   8   6   3      102.59       84.73     24.20 o
  10   6   3     2589.77     2913.02     91.16 o
  12   6   3     3621.38     3693.38    105.26 o
  14   6   3        3.81      -42.28     43.91 o
  16   6   3      125.33      117.05     50.58 o
  18   6   3      135.74      294.61     77.68 o
  20   6   3      101.78      134.27     65.54 o
  22   6   3      370.41      308.50     67.48 o
  24   6   3      315.96      279.29     82.17 o
  26   6   3       88.91      -14.98     76.20 o
 -29   7   3      245.96      158.07     80.53 o
 -27   7   3       14.45      127.27     68.04 o
 -25   7   3      327.45      320.25     61.03 o
 -23   7   3       58.56      255.76     53.14 o
 -21   7   3       58.75      160.88     51.34 o
 -19   7   3     1936.21     1946.16     62.64 o
 -17   7   3      295.86      183.54     38.25 o
 -15   7   3       59.42      140.29     33.58 o
 -13   7   3        0.77       10.65     26.12 o
 -11   7   3      177.62      171.98     21.88 o
  -9   7   3      808.93      825.35     39.01 o
  -7   7   3      279.73      467.20     23.46 o
  -5   7   3      989.99     1183.66     39.60 o
  -3   7   3     1908.17     1776.69     52.12 o
  -1   7   3    26847.38    27895.60    639.08 o
   1   7   3      875.28      635.84     28.72 o
   3   7   3    10525.46     9454.76    212.67 o
   5   7   3     3632.85     3093.17     76.87 o
   7   7   3      548.15      608.96     30.40 o
   9   7   3     3264.73     3315.66    104.27 o
  11   7   3     4681.78     4935.03    160.15 o
  13   7   3       96.59      156.08     41.21 o
  15   7   3      156.72       98.58     46.86 o
  17   7   3      857.23      848.86     53.92 o
  19   7   3        0.08      -26.74     55.25 o
  21   7   3       46.32       79.12     55.36 o
  23   7   3       79.82       29.19     80.68 o
  25   7   3      148.54      215.16     71.11 o
 -28   8   3       55.59        1.84     78.51 o
 -26   8   3     1203.79     1018.73     74.88 o
 -24   8   3     2190.29     2164.22     84.35 o
 -22   8   3        4.21       55.80     53.60 o
 -20   8   3      976.58     1157.88     59.01 o
 -18   8   3      132.54      118.15     41.78 o
 -16   8   3       10.54        1.21     46.73 o
 -14   8   3     1056.34     1033.92     78.87 o
 -12   8   3     6655.56     7532.31    166.46 o
 -10   8   3       32.68       64.36     25.01 o
  -8   8   3     1218.09     1422.60     41.54 o
  -6   8   3     9925.82    10261.53    223.52 o
  -4   8   3      743.82      797.40     29.54 o
  -2   8   3    17265.63    19764.40    454.64 o
   0   8   3      160.39      254.95     26.48 o
   2   8   3        6.06      -19.40     22.28 o
   4   8   3     2313.38     1951.70     82.23 o
   6   8   3      386.87      530.02     31.57 o
   8   8   3      416.10      433.08     33.93 o
  10   8   3       61.62      178.65     34.73 o
  12   8   3     2781.36     2883.43     76.07 o
  14   8   3     2103.06     2055.16     65.24 o
  16   8   3        4.60        6.10     46.51 o
  18   8   3      106.79      132.29     53.10 o
  20   8   3       44.89       39.28     58.03 o
  22   8   3       14.51      -34.26     61.07 o
  24   8   3     1358.76     1099.79     80.79 o
  26   8   3      160.69      115.53    147.18 o
 -27   9   3      288.76      116.55     75.51 o
 -25   9   3      178.06      198.67     63.71 o
 -23   9   3     6268.03     6582.91    215.11 o
 -21   9   3     5150.77     5326.59    190.49 o
 -19   9   3      198.78      279.91     48.86 o
 -17   9   3      259.65      251.88     40.06 o
 -15   9   3     1216.56     1219.06     44.52 o
 -13   9   3     1087.52     1001.16     41.36 o
 -11   9   3        1.15       10.24     27.51 o
  -9   9   3     2696.01     2287.74     58.43 o
  -7   9   3     1553.68     1444.56     42.98 o
  -5   9   3     1561.00     1681.10     47.18 o
  -3   9   3     8300.34     8887.30    211.46 o
  -1   9   3     2879.65     3027.35     83.64 o
   1   9   3     3564.47     3614.33     84.78 o
   3   9   3      646.66      830.87     34.37 o
   5   9   3      421.16      386.04     29.67 o
   7   9   3      787.37      789.92     45.26 o
   9   9   3      430.39      427.02     35.16 o
  11   9   3     1148.60     1059.13     46.79 o
  13   9   3      860.25      920.98     67.44 o
  15   9   3     1262.84     1459.06     59.29 o
  17   9   3       20.85       15.10     50.94 o
  19   9   3       24.61      130.60     59.88 o
  21   9   3      798.48      679.81    116.00 o
  23   9   3       16.11       38.95     79.28 o
  25   9   3      134.19      235.52    126.49 o
 -26  10   3      144.94       92.81     72.34 o
 -24  10   3      758.64      861.41    109.42 o
 -22  10   3     1882.86     2037.62    119.24 o
 -20  10   3     1218.80     1396.96     60.47 o
 -18  10   3     4443.39     4604.31    113.00 o
 -16  10   3     3093.03     2838.86     81.95 o
 -14  10   3     1052.21     1209.20     48.01 o
 -12  10   3     6779.47     6326.25    199.03 o
 -10  10   3      217.16      205.42     29.53 o
  -8  10   3     1591.73     1635.99     55.02 o
  -6  10   3     2661.13     2540.81     64.48 o
  -4  10   3     2290.52     2499.69     93.57 o
  -2  10   3     4635.96     4627.75    122.68 o
   0  10   3      368.11      332.73     28.70 o
   2  10   3      274.62      289.75     29.30 o
   4  10   3        5.26        9.68     28.59 o
   6  10   3        1.67       11.74     31.74 o
   8  10   3     1282.98     1562.18     62.70 o
  10  10   3     4043.72     4304.52    104.91 o
  12  10   3        5.58       45.89     41.27 o
  14  10   3      306.63      355.33     47.86 o
  16  10   3       21.68      -19.50     49.81 o
  18  10   3       31.92      116.13     56.50 o
  20  10   3      780.10      971.66     70.83 o
  22  10   3       10.16      129.59     71.65 o
 -25  11   3      676.59      619.17     75.61 o
 -23  11   3     1397.69     1347.21     73.64 o
 -21  11   3      743.09      750.31     60.86 o
 -19  11   3     2217.85     2037.57     68.58 o
 -17  11   3     2155.68     2134.58     70.18 o
 -15  11   3      210.87      194.57     43.41 o
 -13  11   3     1992.25     1909.01     63.38 o
 -11  11   3        0.24       15.31     34.79 o
  -9  11   3       84.57       98.65     31.23 o
  -7  11   3    23790.46    25523.20    547.78 o
  -5  11   3      853.92      738.52     60.30 o
  -3  11   3     1306.64     1435.12     57.88 o
  -1  11   3      504.01      487.91     32.89 o
   1  11   3     1177.49     1083.26     40.95 o
   3  11   3      642.37      716.33     37.78 o
   5  11   3      213.73      128.48     35.47 o
   7  11   3      572.58      620.20     37.97 o
   9  11   3      844.65      707.76     54.13 o
  11  11   3     3277.23     2913.76     79.51 o
  13  11   3        0.19      -18.30     45.24 o
  15  11   3       44.16       55.95     52.68 o
  17  11   3     1020.91      986.46     66.46 o
  19  11   3      797.24      815.63     96.72 o
  21  11   3        5.25      118.39     72.99 o
 -24  12   3        7.92       31.38     80.72 o
 -22  12   3        0.01      -84.34     70.30 o
 -20  12   3      343.99      346.23     55.52 o
 -18  12   3        8.97      -39.16     57.19 o
 -16  12   3      401.61      252.58     44.81 o
 -14  12   3      430.13      368.07     43.81 o
 -12  12   3     2799.18     2789.20    115.98 o
 -10  12   3     5099.37     5124.62    146.99 o
  -8  12   3     3671.26     3981.38     95.91 o
  -6  12   3     4419.34     4660.35    126.92 o
  -4  12   3    12427.19    13390.46    336.21 o
  -2  12   3       26.54       36.31     32.35 o
   0  12   3     1348.70     1359.11     68.23 o
   2  12   3       45.65       87.24     31.99 o
   4  12   3     5446.55     5538.94    128.25 o
   6  12   3     2759.25     2611.69     70.84 o
   8  12   3      800.66      820.31     70.65 o
  10  12   3       25.79       42.15     41.73 o
  12  12   3      581.22      671.67     51.34 o
  14  12   3     3002.34     2690.56     85.67 o
  16  12   3     2672.59     2840.34    219.82 o
  18  12   3     1714.91     1571.53    147.70 o
  20  12   3      177.80      142.88     79.64 o
 -21  13   3       65.93      -37.95     71.15 o
 -19  13   3     3257.44     2876.35    205.20 o
 -17  13   3     2414.07     2253.43     84.04 o
 -15  13   3        1.21       38.48     47.50 o
 -13  13   3     2752.57     2859.22    131.07 o
 -11  13   3     2159.37     1919.25     67.72 o
  -9  13   3    15291.62    15889.11    345.30 o
  -7  13   3    19837.98    18908.79    573.72 o
  -5  13   3    16044.06    16332.92    419.09 o
  -3  13   3     3751.80     3848.08    105.88 o
  -1  13   3        5.69       22.77     37.29 o
   1  13   3    16312.46    17068.13    370.00 o
   3  13   3      311.49      335.86     37.62 o
   5  13   3     6857.58     6496.97    174.90 o
   7  13   3      180.54      254.86     41.18 o
   9  13   3        6.55       17.52     40.90 o
  11  13   3      188.90      213.58     47.49 o
  13  13   3     2813.00     2472.52     97.14 o
  15  13   3     1636.57     1631.21    129.84 o
  17  13   3     4402.87     4012.33    338.55 o
  19  13   3      392.28      655.67    114.49 o
 -20  14   3       16.73       46.49     71.52 o
 -18  14   3      324.72      288.87     68.96 o
 -16  14   3     4517.07     4822.39    238.30 o
 -14  14   3     2111.34     2169.89    100.83 o
 -12  14   3      281.51      248.02     47.36 o
 -10  14   3     2438.84     2183.19    153.05 o
  -8  14   3      555.06      711.50     67.52 o
  -6  14   3    16241.50    16940.18    392.83 o
  -4  14   3    10565.27    10437.59    229.90 o
  -2  14   3      370.23      548.63     41.92 o
   0  14   3     9236.02     9397.67    209.13 o
   2  14   3     2826.15     2396.43     90.05 o
   4  14   3      544.07      661.80     59.11 o
   6  14   3      626.66      665.23     48.12 o
   8  14   3       26.71      -11.66     64.92 o
  10  14   3     3773.20     3894.01    168.38 o
  12  14   3       78.95      159.46     56.61 o
  14  14   3      670.74      730.57     85.86 o
  16  14   3     2672.91     2300.92    197.80 o
 -17  15   3       54.04       -9.65     66.85 o
 -15  15   3      618.62      692.15     83.44 o
 -13  15   3     1882.49     1826.52    100.13 o
 -11  15   3     1349.68     1295.23     99.44 o
  -9  15   3      566.05      637.11     59.36 o
  -7  15   3      202.44      240.01     49.77 o
  -5  15   3     3217.62     2800.69    116.04 o
  -3  15   3     1004.52      975.79     48.82 o
  -1  15   3      788.64      765.05     47.01 o
   1  15   3      287.68      300.93     48.82 o
   3  15   3       37.65       48.65     46.88 o
   5  15   3      278.55      290.92     55.46 o
   7  15   3     1266.62     1026.36     80.90 o
   9  15   3      678.89      677.97     61.44 o
  11  15   3      275.12      334.62     64.94 o
  13  15   3      543.16      414.09     65.96 o
 -14  16   3      148.77      262.16     86.21 o
 -12  16   3       35.50      -56.63     58.13 o
 -10  16   3       11.63       51.65     65.49 o
  -8  16   3      757.40      892.16     59.70 o
  -6  16   3     1246.88     1202.38     59.99 o
  -4  16   3      324.84      350.92     52.01 o
  -2  16   3        9.62      -48.88     54.11 o
   0  16   3        1.66       59.07     51.08 o
   2  16   3      691.03      752.74     60.40 o
   4  16   3       79.71       38.14     52.75 o
   6  16   3     1019.04     1086.86     61.32 o
   8  16   3       39.25       49.64     58.71 o
  10  16   3      218.64      258.05     75.32 o
  -9  17   3      223.76      139.52     97.42 o
  -7  17   3      345.92      435.14     62.90 o
  -5  17   3        8.52       70.07     62.97 o
  -3  17   3     1001.99      806.62     60.26 o
  -1  17   3       77.99       29.97     59.15 o
   1  17   3        0.22      -15.67     58.14 o
   3  17   3      363.26      434.30     84.29 o
   5  17   3      558.38      474.94     65.01 o
   7  17   3       38.42       70.60     71.07 o
 -32   0   4       60.21       21.33    118.43 o
 -30   0   4      222.07       88.25    108.35 o
 -28   0   4      153.47      143.40    117.75 o
 -26   0   4      839.31      897.59     94.13 o
 -24   0   4      158.15      124.95     69.35 o
 -22   0   4     3478.99     4128.84    151.28 o
 -20   0   4       26.85       -3.81     59.41 o
 -18   0   4     2026.11     1627.95     74.48 o
 -16   0   4     6761.61     6831.37    211.13 o
 -14   0   4     1919.74     1954.38     87.76 o
 -12   0   4     5134.05     3922.63    122.62 o
 -10   0   4    10204.11     8306.19    252.97 o
  -8   0   4     7821.80     8266.57    250.91 o
  -6   0   4     9987.11    10348.74    313.27 o
  -4   0   4     2683.03     2713.56     83.70 o
  -2   0   4     2363.91     2197.45     70.27 o
   0   0   4    86338.94   105956.17   3195.89 o
   6   0   4     2029.13     1602.33     62.82 o
   8   0   4     3636.43     3497.69    116.11 o
  10   0   4     1259.05     1472.91     81.41 o
  14   0   4    14122.94    15918.82    489.22 o
  16   0   4    13255.74    13266.91    512.62 o
  18   0   4     2602.83     2872.11    111.77 o
  20   0   4    15798.51    17975.40    741.24 o
  22   0   4     5246.16     4589.74    228.21 o
  24   0   4        4.23      -32.62    123.13 o
  26   0   4      560.95      477.99    108.86 o
  28   0   4     1213.46     1139.47    117.64 o
 -33   1   4       89.39       46.18     92.72 o
 -31   1   4        0.73      -90.32     80.21 o
 -29   1   4        0.95      120.34     69.89 o
 -27   1   4       85.07       95.42     58.05 o
 -25   1   4     1192.77     1195.73     61.77 o
 -23   1   4      351.54      423.42     52.28 o
 -21   1   4        0.58      -23.51     41.92 o
 -19   1   4     5208.43     5607.06    127.21 o
 -17   1   4    26577.01    31395.12    671.51 o
 -15   1   4     1983.61     1844.71     45.01 o
 -13   1   4     4319.89     3603.08     80.28 o
 -11   1   4     2923.54     2767.92     61.74 o
  -9   1   4    19664.78    19816.54    424.20 o
  -7   1   4    18242.74    18125.05    548.92 o
  -5   1   4      739.78      478.13     13.76 o
  -3   1   4     7511.19     6469.68    139.37 o
  -1   1   4      393.09      399.12     17.14 o
   1   1   4    12766.33    11995.74    258.81 o
   3   1   4     4976.83     3872.97     93.24 o
   5   1   4    11535.05    10009.07    232.59 o
   7   1   4     3165.55     2746.60    145.99 o
   9   1   4     5771.25     5121.19    123.27 o
  11   1   4    21031.80    20092.98    432.77 o
  13   1   4      207.66      217.89     38.67 o
  15   1   4     7075.16     7889.78    177.48 o
  17   1   4      225.52      223.71     41.22 o
  19   1   4     2223.35     2858.31     80.99 o
  21   1   4      309.56      377.37     52.01 o
  23   1   4      239.74      324.50     54.09 o
  25   1   4     1240.89     1709.59     73.96 o
  27   1   4      642.87      919.15     81.80 o
 -32   2   4      120.78      167.23     84.15 o
 -30   2   4     1156.72     1116.30    107.26 o
 -28   2   4     2035.37     2394.57     95.33 o
 -26   2   4       53.74      118.41     55.77 o
 -24   2   4     1688.46     1790.64     75.63 o
 -22   2   4     1120.43     1403.04     55.66 o
 -20   2   4       45.65       48.43     38.07 o
 -18   2   4     1167.13     1694.51     50.46 o
 -16   2   4     1834.56     2284.14     84.15 o
 -14   2   4     1312.95     1286.42     37.85 o
 -12   2   4     5109.65     4734.37    103.58 o
 -10   2   4      207.55      370.68     14.60 o
  -8   2   4      219.51      204.43     11.31 o
  -6   2   4     1705.60      930.65     26.87 o
  -4   2   4       11.02      141.91     10.29 o
  -2   2   4    37317.21    39239.46    916.78 o
   0   2   4       35.74       49.64     16.41 o
   2   2   4     4654.73     3850.30     86.85 o
   4   2   4    47856.29    47537.36   1163.13 o
   6   2   4      735.17      639.26     36.39 o
   8   2   4     7067.81     6364.07    140.88 o
  10   2   4     1428.31     1219.37     41.94 o
  12   2   4      976.78     1179.22     55.78 o
  14   2   4      168.24      141.91     48.64 o
  16   2   4      599.68      732.66     51.58 o
  18   2   4      632.26      642.95     48.28 o
  20   2   4      256.49      311.73     50.71 o
  22   2   4      856.81      955.07     61.24 o
  24   2   4        1.84      -50.21     62.20 o
  26   2   4      986.10     1088.22     73.45 o
  28   2   4        2.63      -49.11     86.21 o
 -31   3   4       22.88      109.78     82.06 o
 -29   3   4      323.54      343.66     68.26 o
 -27   3   4     1289.60     1485.10     68.81 o
 -25   3   4      143.88      246.19     56.62 o
 -23   3   4        6.01       75.78     46.49 o
 -21   3   4      492.62      480.40     43.84 o
 -19   3   4       72.28       55.64     33.69 o
 -17   3   4      414.71      561.84     32.57 o
 -15   3   4       48.92       41.44     21.79 o
 -13   3   4        6.97       45.03     17.00 o
 -11   3   4     1717.73     2125.04     49.39 o
  -9   3   4     6600.69     5569.60    121.15 o
  -7   3   4    41923.29    51058.73   1090.22 o
  -5   3   4     2887.03     2823.60     63.01 o
  -3   3   4    18179.06    16271.14    348.96 o
  -1   3   4      912.92     1147.91     30.64 o
   1   3   4    16283.63    15266.76    350.71 o
   3   3   4     2335.95     3427.07     84.48 o
   5   3   4       57.72       20.94     22.65 o
   7   3   4      410.11      348.06     23.54 o
   9   3   4      745.13      525.50     28.70 o
  11   3   4      784.94      631.52     44.73 o
  13   3   4      618.76      721.56     57.76 o
  15   3   4     1238.13      918.00     57.12 o
  17   3   4        0.08       65.26     48.02 o
  19   3   4      758.54      927.54     60.26 o
  21   3   4      182.96      109.82     57.09 o
  23   3   4        1.54      -64.49     60.37 o
  25   3   4       25.46       61.68     87.39 o
  27   3   4        0.13      127.20     79.00 o
 -32   4   4       66.52       46.79     88.86 o
 -30   4   4       11.29       65.48     74.45 o
 -28   4   4     1184.89     1355.41     76.94 o
 -26   4   4       16.52       12.61     59.03 o
 -24   4   4     3230.75     3556.88     94.95 o
 -22   4   4     4457.66     4580.47    114.86 o
 -20   4   4       68.91       36.62     36.64 o
 -18   4   4     3471.46     3942.06     93.58 o
 -16   4   4      881.80     1037.21     39.13 o
 -14   4   4      778.67     1052.33     31.80 o
 -12   4   4     2330.66     2057.43     49.40 o
 -10   4   4    13451.11    13869.16    297.91 o
  -8   4   4     5232.45     5294.28    115.87 o
  -6   4   4     2848.94     2517.83     65.19 o
  -4   4   4     2652.81     2527.97     57.78 o
  -2   4   4     5322.15     5271.39    142.21 o
   0   4   4     9681.05     8479.79    183.90 o
   2   4   4     9431.74     8284.27    180.25 o
   4   4   4    13712.21    12041.25    300.94 o
   6   4   4    13146.09    11637.29    332.49 o
   8   4   4      212.21      187.02     27.56 o
  10   4   4      712.51      591.76     37.16 o
  12   4   4        2.29       19.16     40.24 o
  14   4   4     4010.94     4205.52    105.29 o
  16   4   4      376.80      607.43     55.85 o
  18   4   4      203.60      288.46     50.57 o
  20   4   4      700.29      860.25     60.80 o
  22   4   4       33.68       49.16     58.89 o
  24   4   4      281.28      218.19     66.87 o
  26   4   4        6.23      -57.75     69.60 o
 -31   5   4      669.85      668.51     90.47 o
 -29   5   4      418.60      387.19     71.16 o
 -27   5   4      315.41      258.82     65.64 o
 -25   5   4     5381.93     5242.85    128.33 o
 -23   5   4        0.08       -6.89     43.66 o
 -21   5   4     3316.43     3877.05     95.96 o
 -19   5   4     1566.89     1724.64     55.03 o
 -17   5   4       40.12      108.53     31.54 o
 -15   5   4    20800.81    24527.13    525.85 o
 -13   5   4      123.98       75.79     21.21 o
 -11   5   4    21473.93    24108.73    516.10 o
  -9   5   4     2352.95     2244.23     53.22 o
  -7   5   4    10024.36     9148.33    198.31 o
  -5   5   4     6723.84     6978.69    151.87 o
  -3   5   4     5752.94     5796.26    127.00 o
  -1   5   4      146.53      147.27     18.45 o
   1   5   4      658.48      608.52     25.07 o
   3   5   4     1750.76     1966.27    116.79 o
   5   5   4      162.10      224.71     22.58 o
   7   5   4      700.78      570.86     28.40 o
   9   5   4       23.91       38.36     31.62 o
  11   5   4      904.49     1099.64     49.98 o
  13   5   4     1435.12     1778.78     74.08 o
  15   5   4       25.21       68.15     46.94 o
  17   5   4       77.63       86.99     50.41 o
  19   5   4      889.02     1036.82     82.13 o
  21   5   4     1314.34     1442.62     81.19 o
  23   5   4      948.19     1015.42     92.49 o
  25   5   4        8.38      -63.18     69.82 o
  27   5   4       51.73      101.89    179.45 o
 -30   6   4      123.86      215.08     79.77 o
 -28   6   4      238.34      246.04     69.87 o
 -26   6   4      384.12      350.68     60.14 o
 -24   6   4     1070.15     1126.01     62.90 o
 -22   6   4      164.85      170.52     48.89 o
 -20   6   4      396.32      417.72     43.51 o
 -18   6   4      352.58      423.66     37.10 o
 -16   6   4     4675.10     4573.88    106.91 o
 -14   6   4     1707.59     2098.77     56.36 o
 -12   6   4      353.66      275.95     21.88 o
 -10   6   4     3859.98     3811.60     86.11 o
  -8   6   4      585.95      611.16     23.18 o
  -6   6   4    17976.47    19521.84    419.13 o
  -4   6   4      926.30      950.84     29.56 o
  -2   6   4    17807.97    18108.48    389.23 o
   0   6   4     1574.80     1568.13     41.44 o
   2   6   4     5780.01     4834.08    125.18 o
   4   6   4    10012.84    10210.19    221.94 o
   6   6   4     2519.68     2326.17     61.55 o
   8   6   4       11.29       26.90     32.50 o
  10   6   4      829.56      881.79     44.69 o
  12   6   4      364.31      466.03     43.72 o
  14   6   4      183.56      345.72     49.64 o
  16   6   4     4455.00     4478.81    112.26 o
  18   6   4       31.44      123.57     53.66 o
  20   6   4      710.45      795.10     63.87 o
  22   6   4      389.90      516.85     77.70 o
  24   6   4       18.93      128.89     76.92 o
  26   6   4      143.91      -37.48    108.05 o
 -29   7   4       44.15       11.16     83.68 o
 -27   7   4        6.88       -6.68     65.29 o
 -25   7   4      298.32      183.70     63.72 o
 -23   7   4     1028.74     1205.22     60.18 o
 -21   7   4     2475.99     2634.83     76.93 o
 -19   7   4     1491.29     1595.14     56.15 o
 -17   7   4     5984.03     5886.86    135.09 o
 -15   7   4      358.64      472.57     31.95 o
 -13   7   4      324.65      516.75     27.26 o
 -11   7   4     2568.68     2836.49     67.60 o
  -9   7   4     1495.11     1638.57     53.33 o
  -7   7   4      326.17      570.08     24.56 o
  -5   7   4     2756.04     2472.16     59.16 o
  -3   7   4    10262.46    10118.11    219.67 o
  -1   7   4      112.78      108.26     21.96 o
   1   7   4    31175.38    36289.16    897.09 o
   3   7   4      575.59      395.97     25.42 o
   5   7   4      221.31      154.26     25.11 o
   7   7   4       20.39      -40.50     29.25 o
   9   7   4      846.51      916.72     41.27 o
  11   7   4      163.11       87.75     37.27 o
  13   7   4     1897.64     2005.20     65.64 o
  15   7   4     3953.08     4424.07    127.40 o
  17   7   4     2208.88     2306.14     80.57 o
  19   7   4     1884.77     1999.85     76.55 o
  21   7   4        2.54       54.70     64.51 o
  23   7   4        1.21       82.27     75.96 o
  25   7   4      447.99      430.90     93.00 o
 -28   8   4      609.79      508.40     80.62 o
 -26   8   4        9.09       93.07     66.38 o
 -24   8   4       46.35       50.60     55.86 o
 -22   8   4     7797.63     7546.06    177.63 o
 -20   8   4      623.74      696.87     49.96 o
 -18   8   4       81.03      118.22     41.69 o
 -16   8   4      170.94      152.89     37.01 o
 -14   8   4      710.01      628.71     32.57 o
 -12   8   4     1628.84     1985.73     53.21 o
 -10   8   4     4628.83     4958.51    111.46 o
  -8   8   4    10997.03    11081.86    240.40 o
  -6   8   4     2742.53     2709.95     65.50 o
  -4   8   4     7426.08     8033.96    175.83 o
  -2   8   4       21.66       35.42     22.70 o
   0   8   4        6.97       -0.65     27.46 o
   2   8   4    19980.43    20585.13    442.31 o
   4   8   4     1132.58      804.79     36.06 o
   6   8   4      391.55      378.62     32.49 o
   8   8   4      984.69      920.42     41.54 o
  10   8   4      292.03      273.58     37.91 o
  12   8   4     4238.05     4283.01    105.07 o
  14   8   4      429.32      496.68     64.09 o
  16   8   4       66.53       36.28     51.67 o
  18   8   4      288.24      333.23     58.52 o
  20   8   4       39.89       53.75     61.12 o
  22   8   4       27.77       56.45     74.79 o
  24   8   4      151.01        5.03    105.72 o
 -27   9   4       97.06      150.59     74.00 o
 -25   9   4     1507.60     1689.55    112.28 o
 -23   9   4      727.97      730.40     63.92 o
 -21   9   4     1038.23     1040.63     58.37 o
 -19   9   4     9353.06     9412.59    211.39 o
 -17   9   4      157.80      201.45     38.51 o
 -15   9   4     1137.91     1233.41     55.01 o
 -13   9   4     2072.78     2262.40     60.64 o
 -11   9   4       29.23       14.91     26.25 o
  -9   9   4     2219.61     2611.96     74.92 o
  -7   9   4     1545.80     1478.49     43.36 o
  -5   9   4     3595.19     3754.38     87.31 o
  -3   9   4     7120.10     7365.32    162.20 o
  -1   9   4     3736.55     3269.85     95.78 o
   1   9   4     1488.38     1427.04     42.98 o
   3   9   4     2040.12     1731.61     50.29 o
   5   9   4       92.22      144.52     30.20 o
   7   9   4     1137.53     1161.01     61.01 o
   9   9   4      612.17      487.27     36.60 o
  11   9   4     3905.83     4067.16    100.49 o
  13   9   4      407.83      472.12     48.45 o
  15   9   4      196.45      218.84     68.06 o
  17   9   4      596.60      510.30     56.48 o
  19   9   4      315.90      355.01     62.45 o
  21   9   4      278.62      287.73     72.64 o
  23   9   4       17.25       33.79     76.50 o
 -26  10   4      591.83      541.72     80.02 o
 -24  10   4      388.31      359.88     64.26 o
 -22  10   4      280.95      268.30     61.99 o
 -20  10   4     3704.95     3785.50    100.20 o
 -18  10   4     2415.81     2473.66     71.69 o
 -16  10   4      721.75      734.43     44.84 o
 -14  10   4      388.35      528.58     39.72 o
 -12  10   4      440.58      428.01     40.16 o
 -10  10   4      446.16      571.56     34.37 o
  -8  10   4     3247.01     3465.00     97.81 o
  -6  10   4      666.51      568.06     30.21 o
  -4  10   4     3668.13     3909.51     97.68 o
  -2  10   4     4314.47     3958.26    235.48 o
   0  10   4      105.60      304.93     40.68 o
   2  10   4       33.48       91.95     30.69 o
   4  10   4      127.44      119.80     32.03 o
   6  10   4        6.51       58.37     35.69 o
   8  10   4      987.64      885.28     44.41 o
  10  10   4      429.12      540.31     41.85 o
  12  10   4       55.74       57.74     41.70 o
  14  10   4      118.37       66.55     50.89 o
  16  10   4        1.35       26.68     58.61 o
  18  10   4       47.73       32.49     64.19 o
  20  10   4        0.04       65.90     73.07 o
  22  10   4      112.62      147.96     80.53 o
 -25  11   4     1243.58     1080.80     80.05 o
 -23  11   4      135.28      106.52     82.43 o
 -21  11   4     5114.72     4929.70    125.44 o
 -19  11   4      130.15       97.18     49.04 o
 -17  11   4     3224.02     3201.33    102.72 o
 -15  11   4       92.20       98.16     41.50 o
 -13  11   4     4185.09     4133.91    100.34 o
 -11  11   4     2048.39     2227.77     63.14 o
  -9  11   4     2552.75     2489.81     64.57 o
  -7  11   4      391.00      431.72     32.99 o
  -5  11   4     1365.11     1151.77     40.22 o
  -3  11   4     1871.33     1796.11     59.30 o
  -1  11   4     4801.13     4652.29    107.91 o
   1  11   4       16.59      -23.33     30.94 o
   3  11   4      190.22      274.92     33.38 o
   5  11   4       21.49       28.08     34.70 o
   7  11   4     1520.74     1501.44     53.21 o
   9  11   4      822.52      841.88     48.40 o
  11  11   4      221.27      249.35     45.19 o
  13  11   4      125.86      129.13     47.45 o
  15  11   4      220.84      175.37     55.66 o
  17  11   4      456.08      368.75     68.07 o
  19  11   4      462.37      649.45     68.94 o
  21  11   4      171.97      130.20    102.70 o
 -24  12   4     2367.98     2137.64    117.79 o
 -22  12   4      343.93      281.06     66.74 o
 -20  12   4     1673.80     1407.94     67.80 o
 -18  12   4     2596.69     2512.89    114.14 o
 -16  12   4     1079.65     1236.43     56.21 o
 -14  12   4     1084.59     1063.28     55.19 o
 -12  12   4      955.10      910.07     51.94 o
 -10  12   4     4642.27     4883.95    114.67 o
  -8  12   4      107.42      110.54     35.91 o
  -6  12   4     1943.42     2060.82     60.74 o
  -4  12   4     5313.71     5580.59    192.23 o
  -2  12   4    17608.58    19901.68    429.30 o
   0  12   4       20.29       57.06     32.45 o
   2  12   4     2433.59     2443.46     67.42 o
   4  12   4     5258.32     5396.86    125.80 o
   6  12   4      984.95      837.37     46.54 o
   8  12   4      983.19      922.93     58.76 o
  10  12   4        4.63      -56.38     53.50 o
  12  12   4      554.32      556.92     49.59 o
  14  12   4      907.44     1021.62     65.45 o
  16  12   4      223.75      204.10     59.40 o
  18  12   4      117.90      235.02     66.67 o
  20  12   4      271.33      105.23    118.44 o
 -21  13   4     1991.24     1841.53     80.34 o
 -19  13   4      185.87      136.00     60.81 o
 -17  13   4       31.39       75.24     52.32 o
 -15  13   4       72.80      313.16     49.18 o
 -13  13   4      766.92      780.82     56.00 o
 -11  13   4      526.30      530.01     68.79 o
  -9  13   4      348.68      444.54     43.14 o
  -7  13   4     4182.06     4275.29    104.23 o
  -5  13   4     2927.09     2759.12     83.66 o
  -3  13   4     6724.16     6976.16    168.48 o
  -1  13   4      261.95      465.30     46.94 o
   1  13   4     3079.46     2933.36     81.76 o
   3  13   4       70.21       92.59     38.93 o
   5  13   4       82.72      118.02     37.80 o
   7  13   4      568.76      601.75     44.91 o
   9  13   4      766.54      714.71     55.37 o
  11  13   4     1679.40     1574.31     66.59 o
  13  13   4      124.48      145.47     55.05 o
  15  13   4        4.06       87.61     64.34 o
  17  13   4      104.91       62.42     71.76 o
 -20  14   4        2.50       82.08     69.76 o
 -18  14   4      433.02      517.91     67.84 o
 -16  14   4      492.27      575.74     61.31 o
 -14  14   4      519.45      503.47     64.81 o
 -12  14   4      277.88      254.98     46.90 o
 -10  14   4     2976.78     2617.89    117.07 o
  -8  14   4       75.64       41.65     41.78 o
  -6  14   4      976.54      980.88     52.40 o
  -4  14   4     2543.57     1995.85    104.13 o
  -2  14   4      183.39       64.74     40.93 o
   0  14   4     1970.78     2104.48     69.86 o
   2  14   4     3649.07     3686.17     93.97 o
   4  14   4     1598.43     1349.11     59.49 o
   6  14   4       52.57       63.10     50.55 o
   8  14   4     4495.79     4472.24    137.93 o
  10  14   4       83.93      106.50     56.61 o
  12  14   4       41.21       69.85     60.67 o
  14  14   4     4402.35     3978.79    288.09 o
  16  14   4       32.63       58.04     94.81 o
 -17  15   4      179.81      174.68     67.48 o
 -15  15   4      222.14       56.56     57.71 o
 -13  15   4     1527.13     1458.67    108.10 o
 -11  15   4      507.26      711.02     66.32 o
  -9  15   4        0.27      -35.35     47.38 o
  -7  15   4     3201.12     3410.82    100.86 o
  -5  15   4       58.26        6.61     61.35 o
  -3  15   4      144.60      107.42     46.36 o
  -1  15   4      492.39      538.93     47.94 o
   1  15   4     2355.77     2074.56     69.62 o
   3  15   4       91.63       57.30     48.80 o
   5  15   4     2722.79     2408.47     75.11 o
   7  15   4     2704.44     2449.23    103.93 o
   9  15   4       15.58       -3.99     71.36 o
  11  15   4      477.02      385.14     62.36 o
  13  15   4     1829.70     1929.78    118.24 o
 -14  16   4      111.65      140.34     97.81 o
 -12  16   4        7.12      -84.64     62.86 o
 -10  16   4      220.91      161.07     58.07 o
  -8  16   4      852.63      688.66     66.13 o
  -6  16   4      302.70      250.97     65.34 o
  -4  16   4      444.00      479.18     59.19 o
  -2  16   4       46.47       76.75     51.28 o
   0  16   4      902.44      822.73     56.07 o
   2  16   4      134.88      180.07     56.29 o
   4  16   4      220.30      170.00     55.64 o
   6  16   4        2.11      -85.33     56.89 o
   8  16   4      262.87      343.29     61.88 o
  10  16   4      739.91      563.32     98.78 o
  -9  17   4      155.05      279.93     92.90 o
  -7  17   4      568.22      663.65     96.59 o
  -5  17   4      189.19      146.36     65.88 o
  -3  17   4      270.41      391.95     71.26 o
  -1  17   4      125.38      168.44     71.36 o
   1  17   4      830.31      943.84     70.33 o
   3  17   4        6.92       21.75     63.54 o
   5  17   4      600.13      499.73    108.10 o
 -33   1   5      655.17      662.97    100.82 o
 -31   1   5       13.18       32.28     82.68 o
 -29   1   5       43.04      -60.68     62.89 o
 -27   1   5       91.90       43.09     66.39 o
 -25   1   5      842.34      871.60     56.01 o
 -23   1   5      162.16       90.34     43.03 o
 -21   1   5      194.12      192.45     39.86 o
 -19   1   5      310.24      236.09     35.42 o
 -17   1   5       70.44      -11.54     26.70 o
 -15   1   5      758.55      957.34     27.46 o
 -13   1   5     4270.65     3586.11     78.98 o
 -11   1   5     1506.26     1796.88     42.67 o
  -9   1   5      695.47      679.22     27.54 o
  -7   1   5     4227.60     2897.51     91.08 o
  -5   1   5     5496.43     4087.14     88.75 o
  -3   1   5      944.63      831.53     23.15 o
  -1   1   5    33075.10    33546.12    766.61 o
   3   1   5     7234.00     7896.01    172.31 o
   5   1   5      801.78      488.39     25.67 o
   7   1   5     4815.29     4127.97     99.40 o
   9   1   5     9271.75     8063.07    236.68 o
  11   1   5     2653.63     2876.15     76.58 o
  13   1   5     2074.89     2347.15     68.10 o
  15   1   5      183.35      311.82     42.88 o
  17   1   5     2140.18     1784.89     67.94 o
  19   1   5     3368.56     3959.52    102.77 o
  21   1   5       71.39      130.44     54.35 o
  23   1   5      193.11      180.88     62.40 o
  25   1   5      557.94      892.43     89.81 o
  27   1   5      350.63      171.12     84.75 o
 -32   2   5       51.12       71.95     84.41 o
 -30   2   5      986.89     1113.40     81.14 o
 -28   2   5      275.46      379.20     63.98 o
 -26   2   5     1200.45     1543.59     69.41 o
 -24   2   5      394.74      469.29     50.22 o
 -22   2   5      963.30     1100.77     50.25 o
 -20   2   5     3610.24     3535.58     85.95 o
 -18   2   5       34.64       36.05     27.82 o
 -16   2   5      434.77      501.67     36.31 o
 -14   2   5    28930.32    31578.65    952.02 o
 -12   2   5     5311.77     4802.33    104.69 o
 -10   2   5     6368.50     5812.30    179.24 o
  -8   2   5    25821.21    28517.02    861.63 o
  -6   2   5    31906.34    36322.87    777.12 o
  -4   2   5     7703.78     6560.48    142.20 o
  -2   2   5      681.59      622.34     24.11 o
   0   2   5     2689.11     2705.73     70.62 o
   2   2   5        0.83       29.64     20.46 o
   4   2   5      174.85      333.40     23.75 o
   6   2   5      163.71      136.54     22.96 o
   8   2   5      400.06      298.22     27.00 o
  10   2   5     8330.33     8411.39    262.98 o
  12   2   5      462.28      479.15     48.96 o
  14   2   5      414.04      351.33     46.03 o
  16   2   5     1223.86     1566.15     64.25 o
  18   2   5      114.62      146.15     49.87 o
  20   2   5     1621.93     1901.52     69.54 o
  22   2   5      192.05      127.51     63.42 o
  24   2   5      296.38      180.58     65.97 o
  26   2   5      497.67      869.78     95.53 o
 -31   3   5      199.28      219.45     80.89 o
 -29   3   5      218.97      192.10     68.66 o
 -27   3   5      212.22      110.42     60.33 o
 -25   3   5     1200.41     1333.85     60.72 o
 -23   3   5       11.71      -24.34     46.24 o
 -21   3   5        6.47        8.32     36.75 o
 -19   3   5        5.30       36.44     30.16 o
 -17   3   5     1973.30     2325.65     59.64 o
 -15   3   5     5122.35     4569.02    101.47 o
 -13   3   5       65.34       85.75     15.11 o
 -11   3   5     3066.34     2677.64     83.50 o
  -9   3   5    15950.42    15452.54    331.94 o
  -7   3   5       88.06       43.46      9.34 o
  -5   3   5    17202.33    14717.19    352.33 o
  -3   3   5     5814.19     5425.63    118.82 o
  -1   3   5     7032.31     7015.52    206.19 o
   1   3   5    14937.53    14079.63    408.27 o
   3   3   5     2266.83     1839.68     57.00 o
   5   3   5      828.88     1060.59     37.48 o
   7   3   5     8175.95     7803.81    183.64 o
   9   3   5     2279.39     2532.30     64.64 o
  11   3   5     1976.50     1747.71     73.25 o
  13   3   5       44.78       58.59     43.88 o
  15   3   5      275.91      381.22     47.71 o
  17   3   5      613.68      831.56     59.29 o
  19   3   5       30.64       11.64     52.03 o
  21   3   5      126.54      158.71     55.69 o
  23   3   5      404.16      257.31     62.72 o
  25   3   5       10.72       32.04     73.05 o
  27   3   5       59.98      113.83    149.49 o
 -32   4   5      980.63     1016.43     97.32 o
 -30   4   5     1068.40     1062.11     86.99 o
 -28   4   5      996.28      997.78     71.94 o
 -26   4   5      904.74     1023.59     74.36 o
 -24   4   5     2136.05     2475.92     82.80 o
 -22   4   5     2749.17     2787.27     75.34 o
 -20   4   5      578.55      426.14     46.94 o
 -18   4   5     2080.31     1863.06     53.11 o
 -16   4   5      272.79      171.81     28.90 o
 -14   4   5     3396.33     3105.30     71.00 o
 -12   4   5    14748.17    15485.96    332.28 o
 -10   4   5     3865.96     3334.28     74.34 o
  -8   4   5       13.44        0.55     14.62 o
  -6   4   5      470.06      808.49     40.85 o
  -4   4   5     2066.71     2028.20     47.83 o
  -2   4   5    12854.76    12631.81    272.06 o
   0   4   5     1921.47     1657.59     60.63 o
   2   4   5      682.08      930.41     33.10 o
   4   4   5     1668.05     1312.02     41.62 o
   6   4   5     6567.62     6352.52    141.10 o
   8   4   5     9063.74     9269.63    203.25 o
  10   4   5       23.76       59.69     41.66 o
  12   4   5        0.09      -58.88     45.29 o
  14   4   5      654.12      593.78     47.88 o
  16   4   5      697.38      718.46     55.81 o
  18   4   5      872.08     1009.83     64.02 o
  20   4   5      605.64      621.42     62.49 o
  22   4   5      617.24      491.57     64.50 o
  24   4   5       22.85       -1.62     64.66 o
  26   4   5        0.52       -5.45     75.52 o
 -31   5   5     1004.13     1183.01    116.28 o
 -29   5   5        5.37       -7.35     76.64 o
 -27   5   5     1519.74     1300.80     83.96 o
 -25   5   5       39.95       35.18     52.28 o
 -23   5   5       97.97      126.96     58.76 o
 -21   5   5      441.97      482.53     55.17 o
 -19   5   5      394.90      404.09     36.79 o
 -17   5   5     6074.76     6629.53    147.78 o
 -15   5   5      553.10      716.11     35.55 o
 -13   5   5     3263.72     3249.50     74.15 o
 -11   5   5     7596.57     8696.22    188.25 o
  -9   5   5    10990.57    12396.64    266.56 o
  -7   5   5     2391.84     2429.64     56.44 o
  -5   5   5     1673.04     1414.51     36.99 o
  -3   5   5    11880.89    12224.05    263.60 o
  -1   5   5      513.74      708.20     28.93 o
   1   5   5       70.52      108.01     20.34 o
   3   5   5     7469.57     6857.12    213.53 o
   5   5   5      259.66      263.93     32.88 o
   7   5   5      642.15      866.49     37.85 o
   9   5   5      758.86      852.01     41.80 o
  11   5   5        9.99        2.04     42.33 o
  13   5   5        0.48        5.93     46.98 o
  15   5   5     2435.93     2605.78     79.55 o
  17   5   5     1101.56     1062.96     63.15 o
  19   5   5      361.15      465.11     71.75 o
  21   5   5      209.71      118.88     63.75 o
  23   5   5      140.40      244.65     64.44 o
  25   5   5       38.77       82.67     82.04 o
 -30   6   5      166.00      146.13     83.03 o
 -28   6   5      765.07      672.22     79.78 o
 -26   6   5      327.57      246.29     60.19 o
 -24   6   5     1132.63     1062.65     54.65 o
 -22   6   5     5997.46     6113.57    176.17 o
 -20   6   5     2301.98     2339.49     66.99 o
 -18   6   5       80.85      132.67     34.18 o
 -16   6   5     3460.03     3350.79     80.28 o
 -14   6   5      302.07      332.17     42.52 o
 -12   6   5      258.47      333.83     21.07 o
 -10   6   5     5625.25     5345.99    118.00 o
  -8   6   5     1763.11     1962.48     48.95 o
  -6   6   5     1767.69     1273.21     35.31 o
  -4   6   5    12510.63    12682.21    273.60 o
  -2   6   5     6771.68     6513.63    260.92 o
   0   6   5     2712.50     2813.63     81.05 o
   2   6   5     1687.93     1572.30     42.42 o
   4   6   5      168.57       73.61     22.57 o
   6   6   5     1365.38     1476.71     44.13 o
   8   6   5      386.93      457.50     38.46 o
  10   6   5      828.19      911.91     44.14 o
  12   6   5       47.01       27.12     42.10 o
  14   6   5      127.41      158.34     62.60 o
  16   6   5     1194.27     1378.57     66.07 o
  18   6   5        0.01       74.02     66.81 o
  20   6   5      204.73      223.18     64.11 o
  22   6   5        4.29       -2.04     79.65 o
  24   6   5     1339.48     1452.47    115.69 o
 -29   7   5       14.27       84.54     81.91 o
 -27   7   5        3.95       11.84     64.49 o
 -25   7   5      291.81      308.23     55.28 o
 -23   7   5     1258.59     1133.06     58.40 o
 -21   7   5      944.84      977.36     53.24 o
 -19   7   5      370.81      597.13     63.69 o
 -17   7   5     1017.25      759.39     38.82 o
 -15   7   5       80.49      201.76     30.04 o
 -13   7   5     2140.44     1909.18     57.52 o
 -11   7   5     1554.61     1701.92     45.06 o
  -9   7   5     1746.86     1890.83     47.49 o
  -7   7   5        4.51      -17.51     19.74 o
  -5   7   5    11119.35    11345.49    245.58 o
  -3   7   5     4822.75     4961.22    120.75 o
  -1   7   5      366.87      414.91     23.77 o
   1   7   5        1.01       26.98     22.78 o
   3   7   5      141.59      228.97     26.16 o
   5   7   5        1.09       24.13     29.92 o
   7   7   5      192.71      317.14     36.05 o
   9   7   5     1559.61     1476.18     59.14 o
  11   7   5     3343.43     3035.30    115.46 o
  13   7   5      230.84      260.66     46.33 o
  15   7   5      392.25      428.72     52.47 o
  17   7   5     2268.88     2472.09    147.61 o
  19   7   5       24.10       63.38     61.54 o
  21   7   5       30.03      -25.60     72.07 o
  23   7   5      268.82       69.94     83.23 o
 -28   8   5      716.08      615.87     74.46 o
 -26   8   5        0.01       92.79     62.16 o
 -24   8   5     4927.05     4703.71    122.26 o
 -22   8   5        6.71       91.99     48.26 o
 -20   8   5     7823.46     8252.50    186.12 o
 -18   8   5     1191.94     1245.89     49.00 o
 -16   8   5     2602.11     2891.98     82.91 o
 -14   8   5     3997.99     3540.53     83.78 o
 -12   8   5      524.79      603.52     29.36 o
 -10   8   5       64.18       67.46     23.48 o
  -8   8   5      213.13      376.58     25.70 o
  -6   8   5     8069.78     9198.95    200.63 o
  -4   8   5      473.63      423.11     26.25 o
  -2   8   5     2300.27     2293.94     58.02 o
   0   8   5     2892.83     2674.19     66.89 o
   2   8   5      250.66      175.07     28.77 o
   4   8   5     7984.97     8740.65    234.37 o
   6   8   5      308.79      255.34     35.25 o
   8   8   5     1014.99     1172.85     47.25 o
  10   8   5      244.40      126.34     40.40 o
  12   8   5      299.05      215.33     40.60 o
  14   8   5        0.02       50.84     48.00 o
  16   8   5       95.04       52.06     55.80 o
  18   8   5      867.83      835.12     67.73 o
  20   8   5       77.17       -5.51     63.18 o
  22   8   5       19.89       53.24     80.32 o
  24   8   5       69.91      186.57    127.71 o
 -27   9   5      894.73      997.29     76.48 o
 -25   9   5     2355.59     2374.55     89.30 o
 -23   9   5      828.40      748.12     59.58 o
 -21   9   5      125.55      112.45     55.23 o
 -19   9   5      174.85      155.01     43.42 o
 -17   9   5    14495.94    15876.44    354.01 o
 -15   9   5     3485.00     3762.81     90.42 o
 -13   9   5      102.00      124.59     31.05 o
 -11   9   5      723.35      686.94     40.49 o
  -9   9   5     1053.11      969.73     35.77 o
  -7   9   5     3330.32     2696.60     66.11 o
  -5   9   5      167.69      199.24     27.28 o
  -3   9   5      770.60      780.57     46.70 o
  -1   9   5      863.70      794.60     33.47 o
   1   9   5      410.54      472.35     32.63 o
   3   9   5     5130.40     4837.88    131.07 o
   5   9   5       96.22      155.18     35.92 o
   7   9   5     2333.11     2425.57     67.89 o
   9   9   5      158.02      214.64     57.17 o
  11   9   5      233.95      249.37     45.42 o
  13   9   5     1815.09     1829.29     64.03 o
  15   9   5       18.98       -0.30     53.29 o
  17   9   5      219.68      233.36     57.16 o
  19   9   5     1409.78     1254.19     92.43 o
  21   9   5       10.43      -65.77     71.77 o
  23   9   5      309.21      352.92    169.08 o
 -26  10   5      217.04      220.36     77.70 o
 -24  10   5      522.54      505.23     69.06 o
 -22  10   5      702.10      967.46     70.36 o
 -20  10   5        6.69      -13.20     60.04 o
 -18  10   5     1757.05     1525.88     58.86 o
 -16  10   5     4689.49     4602.52    109.72 o
 -14  10   5     1836.86     2062.63     65.14 o
 -12  10   5     2798.25     2758.11     95.87 o
 -10  10   5      171.77      210.67     35.82 o
  -8  10   5        0.37      -23.42     29.28 o
  -6  10   5     3395.36     3675.08     86.26 o
  -4  10   5     3557.44     4104.24     96.34 o
  -2  10   5        0.20       -7.84     27.90 o
   0  10   5      461.24      531.36     33.43 o
   2  10   5      657.85      631.06     56.20 o
   4  10   5     5848.99     5572.98    160.51 o
   6  10   5      306.52      313.89     38.20 o
   8  10   5        5.94      -28.04     37.20 o
  10  10   5      357.84      277.48     44.51 o
  12  10   5      349.68      470.87     49.57 o
  14  10   5        3.21       39.41     49.81 o
  16  10   5       59.78       45.15     57.99 o
  18  10   5      316.07      330.51     67.93 o
  20  10   5       89.11       43.26     75.77 o
 -25  11   5     1381.65     1265.96     81.32 o
 -23  11   5       95.11       12.94     74.02 o
 -21  11   5     3629.76     3791.75    111.52 o
 -19  11   5      569.65      496.61     50.32 o
 -17  11   5     3227.97     3281.70     92.01 o
 -15  11   5      462.69      503.34     41.73 o
 -13  11   5      188.46      164.16     36.37 o
 -11  11   5       24.76        0.02     36.74 o
  -9  11   5      798.54      832.35     42.65 o
  -7  11   5     3202.63     3247.89     78.80 o
  -5  11   5      752.40      882.97     36.08 o
  -3  11   5      141.34      208.91     32.50 o
  -1  11   5    17822.49    19533.49    421.42 o
   1  11   5     1989.34     2011.51     58.72 o
   3  11   5       57.45       65.59     33.71 o
   5  11   5     1966.32     2036.63     72.65 o
   7  11   5        9.87      120.98     44.60 o
   9  11   5     1653.89     1660.62     88.27 o
  11  11   5      266.31      230.88     60.98 o
  13  11   5      142.29      191.99     52.78 o
  15  11   5       47.38       93.11     52.23 o
  17  11   5      531.37      473.55     62.98 o
  19  11   5      100.08      145.00     76.20 o
 -24  12   5       16.34      -45.85     83.09 o
 -22  12   5       59.49       72.51     66.28 o
 -20  12   5      405.14      350.74     56.54 o
 -18  12   5       31.61       13.66     49.69 o
 -16  12   5        4.64       34.85     44.03 o
 -14  12   5      347.42      489.45     42.67 o
 -12  12   5       29.40       76.81     39.94 o
 -10  12   5      377.69      260.35     35.93 o
  -8  12   5      140.25      152.30     38.20 o
  -6  12   5     7445.40     8100.12    179.99 o
  -4  12   5     1117.38     1280.27     52.68 o
  -2  12   5     1501.58     1656.12     52.45 o
   0  12   5      174.78      218.17     34.79 o
   2  12   5     6807.81     6480.83    162.32 o
   4  12   5     3547.60     3450.29     99.96 o
   6  12   5     2896.52     2764.58    101.92 o
   8  12   5       20.75      107.05     43.46 o
  10  12   5     1015.97     1119.68     56.51 o
  12  12   5        4.36       -3.52     53.27 o
  14  12   5        0.70       22.35     55.80 o
  16  12   5      292.99      281.27     63.96 o
  18  12   5      348.53      304.84     81.66 o
 -21  13   5      204.61      123.97     65.04 o
 -19  13   5      695.83      542.60     64.22 o
 -17  13   5      291.53      419.15     71.27 o
 -15  13   5      151.24      161.97     49.29 o
 -13  13   5     1227.69     1296.49     56.65 o
 -11  13   5      779.89      936.90     65.97 o
  -9  13   5      115.73      108.41     40.82 o
  -7  13   5      544.67      687.56     43.03 o
  -5  13   5      279.04      387.69     40.31 o
  -3  13   5    17473.82    17891.82    428.51 o
  -1  13   5     9357.81     8811.86    196.01 o
   1  13   5    13182.73    13256.42    352.32 o
   3  13   5    19622.29    19518.51    423.18 o
   5  13   5     1172.74     1118.95     48.52 o
   7  13   5     4265.24     4257.46    122.16 o
   9  13   5      589.12      408.50     56.78 o
  11  13   5     9635.26     8558.53    369.18 o
  13  13   5        0.85       10.42     61.78 o
  15  13   5       49.86       10.33     65.79 o
  17  13   5      123.18      116.25    113.02 o
 -20  14   5        2.67       12.70     74.63 o
 -18  14   5       35.21       74.01     58.36 o
 -16  14   5       41.94       26.46     53.37 o
 -14  14   5       89.44       68.73     51.83 o
 -12  14   5     1687.07     1502.70     66.08 o
 -10  14   5      463.11      514.92     51.70 o
  -8  14   5     2959.68     2869.53     87.77 o
  -6  14   5       19.72      -13.01     40.87 o
  -4  14   5     4074.66     4173.74    124.88 o
  -2  14   5      342.07      374.88     41.36 o
   0  14   5     5180.92     4919.85    118.99 o
   2  14   5     6123.10     5832.61    136.62 o
   4  14   5      648.86      594.62     71.48 o
   6  14   5      618.67      642.40     52.43 o
   8  14   5     3210.28     2895.95    107.31 o
  10  14   5      498.28      454.79     81.84 o
  12  14   5      200.63      179.65     66.24 o
  14  14   5     1356.86     1231.92     79.30 o
 -17  15   5     1333.35     1434.49     94.27 o
 -15  15   5       38.50       95.48     64.23 o
 -13  15   5       55.02      139.20     58.09 o
 -11  15   5      383.23      391.88     62.03 o
  -9  15   5     2721.66     2634.52     84.89 o
  -7  15   5     2504.84     2241.13     72.54 o
  -5  15   5      625.73      616.37     51.91 o
  -3  15   5      193.66      137.47     47.01 o
  -1  15   5      871.98      813.27     52.22 o
   1  15   5     2444.67     2372.44     75.07 o
   3  15   5      190.02      136.81     50.09 o
   5  15   5      244.71      150.85     53.31 o
   7  15   5      844.31      730.94     58.18 o
   9  15   5       71.81        4.70     62.58 o
  11  15   5      251.61      223.95     66.03 o
 -14  16   5      265.98      421.99     99.42 o
 -12  16   5       36.07       56.26     69.44 o
 -10  16   5      534.72      615.40     61.15 o
  -8  16   5       22.35        4.53     53.92 o
  -6  16   5      123.81      125.05     53.88 o
  -4  16   5        0.43       64.69     52.42 o
  -2  16   5       27.39       24.01     52.16 o
   0  16   5     1168.80     1034.82     62.03 o
   2  16   5      132.59      118.97     55.29 o
   4  16   5      125.32      178.14     57.86 o
   6  16   5        0.26      -24.58     60.83 o
   8  16   5       46.82      -84.01    116.92 o
  -7  17   5      101.20       -2.21    100.58 o
  -5  17   5      745.54     1014.22    111.98 o
  -3  17   5      619.78      556.75     99.93 o
  -1  17   5     1262.99     1595.71    118.74 o
   1  17   5        4.10       76.58    106.46 o
 -32   0   6      276.81      450.93    112.54 o
 -30   0   6      107.24      121.12    100.16 o
 -28   0   6     3534.97     3627.44    144.57 o
 -26   0   6      456.92      534.69    139.79 o
 -24   0   6       11.47      102.70     60.49 o
 -22   0   6     2547.02     2751.57    103.54 o
 -20   0   6     1791.08     1906.84     75.85 o
 -18   0   6     1035.56      663.29     47.79 o
 -16   0   6    11920.98     9916.39    316.98 o
 -14   0   6        6.17       17.64     19.43 o
 -12   0   6     5603.79     4100.13    126.09 o
 -10   0   6    14060.04    14292.11    432.59 o
  -8   0   6    38534.92    37838.89   1143.55 o
  -6   0   6     5124.27     3567.76    110.36 o
  -4   0   6     1757.02     1575.86     53.63 o
  -2   0   6     2458.67     2328.71    115.71 o
   0   0   6      432.23      398.12     48.88 o
   2   0   6    19550.08    18369.26    558.87 o
   4   0   6     2975.77     1797.75     80.05 o
   6   0   6    20496.61    19746.53    601.56 o
  12   0   6       65.93        9.19     58.71 o
  14   0   6     1808.89     1885.39    104.90 o
  16   0   6     2043.07     2047.52     99.30 o
  18   0   6     4294.64     4463.72    159.63 o
  20   0   6      518.61      319.60     67.90 o
  22   0   6     1655.59     1636.52    102.77 o
  24   0   6       10.32      -10.93     92.21 o
  26   0   6     2500.94     3035.47    223.05 o
 -33   1   6       87.91      243.12    128.58 o
 -31   1   6      164.70      212.41     77.72 o
 -29   1   6     3032.86     2673.55     89.49 o
 -27   1   6       17.96      -38.07     56.29 o
 -25   1   6       13.01      -16.07     49.17 o
 -23   1   6      109.44       96.28     41.94 o
 -21   1   6       12.37       38.40     35.40 o
 -19   1   6     1634.34     1993.60     55.30 o
 -17   1   6      192.42      230.65     25.71 o
 -15   1   6     3174.42     2738.63     61.23 o
 -13   1   6     4047.31     3321.21    126.09 o
 -11   1   6    28501.30    32352.63    977.53 o
  -9   1   6     2697.81     3073.37     95.67 o
  -7   1   6      507.64      540.90     15.01 o
  -5   1   6    10414.70     9431.19    211.97 o
  -3   1   6    13958.40    13671.67    347.14 o
  -1   1   6     1969.13     1985.28     48.35 o
   1   1   6     6512.96     6662.72    156.17 o
   3   1   6     1498.04     1723.72     52.97 o
   5   1   6      459.19      471.66     26.73 o
   7   1   6     2235.52     2303.71     58.27 o
   9   1   6    24330.27    26113.12    561.03 o
  11   1   6      663.94      694.47     44.66 o
  13   1   6     3014.25     3778.90     94.29 o
  15   1   6     1431.14     1684.86     60.82 o
  17   1   6     2769.01     2466.91     74.69 o
  19   1   6      273.31      515.43     63.58 o
  21   1   6     2386.58     2747.21     88.80 o
  23   1   6        0.11        5.73     68.74 o
  25   1   6       82.02       84.53     72.21 o
 -32   2   6      526.07      366.20     85.02 o
 -30   2   6     3035.45     2644.50     96.54 o
 -28   2   6       58.75       36.74     62.60 o
 -26   2   6      248.14      257.75     62.72 o
 -24   2   6     2405.03     2328.07     73.60 o
 -22   2   6      350.62      350.81     43.23 o
 -20   2   6      467.67      648.43     38.50 o
 -18   2   6     3796.36     3076.78     81.83 o
 -16   2   6       99.79       82.43     26.35 o
 -14   2   6     1572.15     1451.70     82.83 o
 -12   2   6    27725.97    33231.25   1004.63 o
 -10   2   6     1261.18     1322.07     46.98 o
  -8   2   6       64.60      151.02     20.08 o
  -6   2   6      311.11      387.80     17.96 o
  -4   2   6      582.13      946.25     25.50 o
  -2   2   6     2612.91     2717.15     65.22 o
   0   2   6     6910.60     6144.09    211.54 o
   2   2   6     1134.21     1522.40     41.06 o
   4   2   6     6438.56     6030.16    142.90 o
   6   2   6     3142.72     3266.39     92.79 o
   8   2   6     4346.46     3793.47    116.83 o
  10   2   6    14591.24    14403.15    357.15 o
  12   2   6     3801.35     3909.68     99.58 o
  14   2   6     1257.13     1401.65     55.97 o
  16   2   6      343.43      636.66     53.38 o
  18   2   6        0.36       20.37     51.23 o
  20   2   6        3.40       24.42     57.32 o
  22   2   6        1.01      -30.55     64.26 o
  24   2   6        1.02       50.82     71.26 o
 -31   3   6       85.22      108.87     76.56 o
 -29   3   6     1082.59     1086.53     76.31 o
 -27   3   6     3926.49     3762.85    103.60 o
 -25   3   6     2100.46     2174.95     73.23 o
 -23   3   6       63.27       23.15     44.29 o
 -21   3   6     1635.03     1746.24     63.79 o
 -19   3   6      100.44      129.14     25.99 o
 -17   3   6     1355.59      899.98     53.11 o
 -15   3   6       41.74       21.18     14.52 o
 -11   3   6    24716.42    26549.29    804.19 o
  -9   3   6     5047.22     5480.17    170.00 o
  -7   3   6    11127.78     9152.67    333.51 o
  -5   3   6     4218.07     3102.06     86.70 o
  -3   3   6      139.29      248.43     18.15 o
  -1   3   6     2430.60     2356.30     56.27 o
   1   3   6     2996.24     3135.40     86.26 o
   3   3   6      593.47      736.84     29.78 o
   5   3   6     1913.08     1935.10     51.01 o
   7   3   6     1289.55     1070.42     37.64 o
   9   3   6     4213.69     4969.80    118.27 o
  11   3   6       19.23      -13.42     37.94 o
  13   3   6     1862.03     2104.07     72.24 o
  15   3   6      706.02      880.18     54.89 o
  17   3   6      181.23      184.31     60.59 o
  19   3   6      346.96      320.57     61.06 o
  21   3   6       10.55       30.99     59.32 o
  23   3   6       37.82      147.11     67.22 o
  25   3   6       87.18      212.88     83.48 o
 -32   4   6     1322.75     1139.42    101.73 o
 -30   4   6     4142.98     4029.95    186.37 o
 -28   4   6      369.40      375.17     65.93 o
 -26   4   6      764.35      694.98     58.86 o
 -24   4   6        6.20       64.09     44.21 o
 -22   4   6     1096.09     1162.48     47.18 o
 -20   4   6        0.03        6.08     34.83 o
 -18   4   6    20306.59    22653.21    519.70 o
 -16   4   6     5003.54     4325.62    109.76 o
 -14   4   6      447.13      459.44     19.43 o
 -12   4   6    10952.33    11122.67    260.20 o
 -10   4   6      699.80      645.14     19.42 o
  -8   4   6     7538.29     7850.21    169.62 o
  -6   4   6     1256.37     1333.98     52.27 o
  -4   4   6    14496.23    15019.23    546.11 o
  -2   4   6      245.36      229.38     19.04 o
   0   4   6    10228.61     8556.16    186.43 o
   2   4   6      627.70      722.73     31.51 o
   4   4   6     2851.34     2897.44     84.03 o
   6   4   6     2174.03     1753.25     76.03 o
   8   4   6        0.59       25.87     39.82 o
  10   4   6      354.66      191.63     45.20 o
  12   4   6       18.36      -26.00     90.36 o
  14   4   6      220.78      291.06     49.94 o
  16   4   6      306.51      272.70     53.70 o
  18   4   6      580.46      705.88    102.23 o
  20   4   6     1017.24     1001.72     66.15 o
  22   4   6      160.53      285.86     65.83 o
  24   4   6        4.67       -6.53     70.29 o
 -31   5   6     2358.62     2208.58    101.30 o
 -29   5   6     1159.46     1203.88     90.36 o
 -27   5   6      230.24      146.11     61.62 o
 -25   5   6       19.01       15.91     51.60 o
 -23   5   6     5368.06     5391.30    132.12 o
 -21   5   6       16.89        6.57     35.62 o
 -19   5   6      568.71      641.36     34.62 o
 -17   5   6      618.09      603.54     39.37 o
 -15   5   6     6046.31     6372.16    149.63 o
 -13   5   6      397.52      267.73     17.84 o
 -11   5   6      984.25      692.69     22.45 o
  -9   5   6    22503.47    23381.38    512.99 o
  -7   5   6     6638.46     8111.63    175.89 o
  -5   5   6     1036.87     1386.89     42.84 o
  -3   5   6     1323.54     1540.81     51.68 o
  -1   5   6     4464.36     4453.62    112.81 o
   1   5   6      185.15      240.91     24.09 o
   3   5   6      990.25     1165.82     37.48 o
   5   5   6      965.71      911.68     45.05 o
   7   5   6     1032.51     1317.50     49.37 o
   9   5   6      197.44      263.04     47.59 o
  11   5   6     1784.83     1950.28     66.33 o
  13   5   6       62.33      130.87     49.66 o
  15   5   6       22.35       18.17     50.19 o
  17   5   6      461.87      517.34     58.45 o
  19   5   6       25.20       -4.07     60.08 o
  21   5   6     1190.23     1329.80     77.07 o
  23   5   6       28.97      -40.52     74.00 o
  25   5   6        2.89     -151.07    180.28 o
 -30   6   6      133.84      218.91     83.34 o
 -28   6   6      465.25      410.28     75.83 o
 -26   6   6     3087.63     2827.29     84.16 o
 -24   6   6       10.56       41.17     46.05 o
 -22   6   6     1076.03     1067.39     48.78 o
 -20   6   6     2315.80     2564.74     78.77 o
 -18   6   6      407.06      502.40     43.79 o
 -16   6   6      821.10      692.27     32.03 o
 -14   6   6     2849.89     2839.27     67.32 o
 -12   6   6     1000.99     1171.57     34.06 o
 -10   6   6    21558.01    22694.49    548.05 o
  -8   6   6    13371.39    14048.94    302.06 o
  -6   6   6      212.38      152.65     19.39 o
  -4   6   6    10648.99    10691.73    247.23 o
  -2   6   6     1701.21     1715.55     44.64 o
   0   6   6     6126.35     5584.77    145.11 o
   2   6   6      298.09      255.86     25.83 o
   4   6   6     4644.80     4491.60    103.98 o
   6   6   6      874.65      969.58     42.25 o
   8   6   6     3943.65     4013.45    122.51 o
  10   6   6     3870.96     4001.49    165.14 o
  12   6   6     1174.57     1397.57     60.92 o
  14   6   6      631.27      606.06     54.06 o
  16   6   6     1251.85     1314.81     63.37 o
  18   6   6      165.13       49.71     67.85 o
  20   6   6      343.31      469.29     88.51 o
  22   6   6      896.52      918.15    107.48 o
  24   6   6        2.25     -110.16    117.44 o
 -29   7   6      488.33      576.46     76.19 o
 -27   7   6      153.25      115.03     68.33 o
 -25   7   6      269.76      303.46     55.67 o
 -23   7   6       53.07       64.80     49.41 o
 -21   7   6      868.11      830.11     66.75 o
 -19   7   6      109.12       96.22     33.95 o
 -17   7   6      170.41      211.61     30.15 o
 -15   7   6    21964.88    22158.65    474.86 o
 -13   7   6      917.39      894.57     35.12 o
 -11   7   6    12736.55    13247.71    285.64 o
  -9   7   6     5600.35     5353.80    134.56 o
  -7   7   6     8489.31     9373.53    203.66 o
  -5   7   6     5823.01     5652.61    137.71 o
  -3   7   6        9.37        5.79     24.84 o
  -1   7   6     2738.22     2888.38     86.56 o
   1   7   6        5.02        1.82     28.53 o
   3   7   6      723.15      685.07     36.49 o
   5   7   6      955.33     1060.78     42.58 o
   7   7   6     9713.93     9943.71    219.30 o
   9   7   6      110.34      114.40     39.22 o
  11   7   6     3493.03     3505.42    100.94 o
  13   7   6     1653.21     1715.64     91.41 o
  15   7   6      534.92      570.39     65.88 o
  17   7   6       99.21       44.89     61.02 o
  19   7   6      511.39      538.06     83.96 o
  21   7   6      779.52      716.53     85.77 o
  23   7   6      952.64     1054.88    128.09 o
 -28   8   6        0.35      -26.06     72.11 o
 -26   8   6        2.17       72.61     62.18 o
 -24   8   6     1250.48     1318.74     70.83 o
 -22   8   6     2696.09     2625.18     76.51 o
 -20   8   6      665.99      637.30     54.73 o
 -18   8   6       31.68       75.68     34.65 o
 -16   8   6     8760.52     8052.56    177.55 o
 -14   8   6      338.92      302.25     26.98 o
 -12   8   6      875.90      979.33     38.05 o
 -10   8   6     3862.83     4427.53    100.80 o
  -8   8   6     9230.99     9284.34    202.27 o
  -6   8   6     3193.90     3715.72     85.67 o
  -4   8   6      710.69      622.60     29.20 o
  -2   8   6     1530.82     1639.56     47.66 o
   0   8   6        3.17       -8.67     27.73 o
   2   8   6     1319.16     1683.04     51.61 o
   4   8   6      532.74      481.02     36.82 o
   6   8   6     1227.20     1363.03     51.46 o
   8   8   6     1397.32     1513.18     55.08 o
  10   8   6       37.47       42.16     41.56 o
  12   8   6      770.30      730.64     52.26 o
  14   8   6     1183.96     1178.40     62.57 o
  16   8   6      382.28      301.50     62.01 o
  18   8   6     1297.51     1137.07     74.21 o
  20   8   6       22.55      -30.58     77.14 o
  22   8   6       39.25       96.05    111.76 o
 -27   9   6      106.86      150.36     75.55 o
 -25   9   6        1.47       76.57     63.96 o
 -23   9   6       30.92      -11.65     49.66 o
 -21   9   6      455.65      473.29     48.59 o
 -19   9   6      101.57      130.21     40.97 o
 -17   9   6     2985.54     3110.18     77.58 o
 -15   9   6     5281.66     4919.45    125.01 o
 -13   9   6     6603.24     6353.61    141.97 o
 -11   9   6     1540.81     1766.84     49.54 o
  -9   9   6     1423.57     1346.86     40.89 o
  -7   9   6     5106.71     5375.03    120.54 o
  -5   9   6     2823.52     2709.00     92.58 o
  -3   9   6      919.43      899.06     47.45 o
  -1   9   6      616.78      619.88     34.73 o
   1   9   6     1783.71     1947.35     55.92 o
   3   9   6     3017.79     3255.08    104.27 o
   5   9   6     1236.08     1350.76     49.01 o
   7   9   6       35.10       46.20     38.53 o
   9   9   6      203.13      156.01     43.69 o
  11   9   6      299.92      224.93     55.00 o
  13   9   6      390.85      479.96     50.74 o
  15   9   6      525.20      364.97     60.89 o
  17   9   6      285.38      203.18     65.66 o
  19   9   6       12.96       72.39     71.40 o
  21   9   6       62.48      129.13    103.18 o
 -26  10   6     1655.89     1518.22     84.15 o
 -24  10   6     2790.92     2604.66    113.62 o
 -22  10   6      683.31      622.32     59.97 o
 -20  10   6      976.09      888.28     51.11 o
 -18  10   6      703.72      748.49     61.43 o
 -16  10   6      179.39      250.96     37.50 o
 -14  10   6     7136.02     7816.52    173.71 o
 -12  10   6     3369.06     3571.76     86.28 o
 -10  10   6      797.73      819.08     36.73 o
  -8  10   6      616.15      510.40     31.77 o
  -6  10   6     3339.87     3417.17    108.07 o
  -4  10   6       10.84        5.52     28.04 o
  -2  10   6     3164.45     3406.65    115.96 o
   0  10   6      833.25      855.67     40.55 o
   2  10   6      636.24      742.51     38.58 o
   4  10   6     3461.58     3255.68     84.66 o
   6  10   6       62.72       31.50     40.69 o
   8  10   6      812.40      952.00     85.72 o
  10  10   6      135.65      118.44     44.97 o
  12  10   6      409.02      322.99     50.76 o
  14  10   6      523.07      315.17     57.17 o
  16  10   6        1.33        1.53     63.47 o
  18  10   6        1.88       39.70     68.59 o
  20  10   6       99.96      293.70    121.72 o
 -25  11   6     1925.95     1675.68     83.39 o
 -23  11   6     1548.61     1580.16     74.48 o
 -21  11   6     1861.58     1946.69     74.05 o
 -19  11   6      330.15      214.03     47.26 o
 -17  11   6      287.66      231.51     42.06 o
 -15  11   6    14355.62    14579.45    317.61 o
 -13  11   6      772.42      857.64     60.83 o
 -11  11   6     4686.93     4907.44    114.12 o
  -9  11   6      126.99       90.41     32.53 o
  -7  11   6     3072.38     3013.14     75.20 o
  -5  11   6     1255.84     1343.22     49.91 o
  -3  11   6     1788.82     1881.28     54.50 o
  -1  11   6        0.72      -17.62     41.37 o
   1  11   6      212.69      201.84     36.43 o
   3  11   6      101.99       86.85     39.90 o
   5  11   6      520.03      624.45     46.47 o
   7  11   6       53.81       90.49     43.80 o
   9  11   6     3405.82     3106.92    138.68 o
  11  11   6      178.99      344.42     52.20 o
  13  11   6       19.36       31.57     55.77 o
  15  11   6      103.28      117.51     63.09 o
  17  11   6      520.03      361.69     71.35 o
  19  11   6      306.14      249.47    123.98 o
 -24  12   6      558.28      597.80     88.30 o
 -22  12   6       72.46      139.73     69.84 o
 -20  12   6        0.37       -9.74     55.55 o
 -18  12   6      180.32      258.92     49.97 o
 -16  12   6      623.48      717.20     48.91 o
 -14  12   6    10557.84    10045.91    222.10 o
 -12  12   6     2919.30     2883.17     83.05 o
 -10  12   6      805.96      850.31     43.08 o
  -8  12   6       32.69       22.62     36.43 o
  -6  12   6      610.27      503.81     41.31 o
  -4  12   6     2659.07     2781.11     73.79 o
  -2  12   6       23.80      123.00     35.08 o
   0  12   6     1501.29     1553.44     54.29 o
   2  12   6     1735.71     1691.66     74.39 o
   4  12   6    17909.06    18229.92    423.98 o
   6  12   6     2099.07     2048.08     76.98 o
   8  12   6       30.28       12.71     45.80 o
  10  12   6     3229.77     2934.14    172.77 o
  12  12   6        2.28      -70.83     56.51 o
  14  12   6      320.50      260.91     87.49 o
  16  12   6      229.01      272.34     74.90 o
 -21  13   6        2.30       24.85     70.81 o
 -19  13   6      164.54      127.78     57.51 o
 -17  13   6       36.04       12.83     54.18 o
 -15  13   6     3135.22     3202.00     94.99 o
 -13  13   6        2.88       31.35     46.43 o
 -11  13   6       29.73       91.69     41.58 o
  -9  13   6       72.51       53.58     43.53 o
  -7  13   6     1577.84     1846.42     58.80 o
  -5  13   6      117.21      154.63     37.75 o
  -3  13   6      665.55      775.17     50.03 o
  -1  13   6     5778.53     5246.65    178.78 o
   1  13   6     9200.68     9396.95    209.69 o
   3  13   6     2605.64     2391.25     72.14 o
   5  13   6       96.46       94.55     44.76 o
   7  13   6       38.94      122.65     47.93 o
   9  13   6      581.33      471.72     56.03 o
  11  13   6      123.65      166.14     59.70 o
  13  13   6      716.89      673.29     69.21 o
  15  13   6      372.19      201.07     73.49 o
 -20  14   6        3.29      158.34     68.80 o
 -18  14   6       17.56      102.83     59.30 o
 -16  14   6       66.24      122.70     56.30 o
 -14  14   6      606.06      582.85     54.47 o
 -12  14   6     1561.53     1412.84     76.81 o
 -10  14   6     1068.13     1101.04     55.80 o
  -8  14   6      592.16      625.63     50.06 o
  -6  14   6        2.39      -14.02     43.03 o
  -4  14   6     5452.25     4736.80    113.68 o
  -2  14   6      964.22      901.95     54.91 o
   0  14   6      347.67      321.98     45.26 o
   2  14   6      177.82      175.07     45.54 o
   4  14   6     1747.02     1625.27     66.76 o
   6  14   6      158.62      227.27     50.26 o
   8  14   6      161.09      157.05     61.41 o
  10  14   6     1430.34     1340.47     87.75 o
  12  14   6      147.30      155.35     69.32 o
 -17  15   6      526.26      320.17     67.90 o
 -15  15   6      213.77      192.58     65.54 o
 -13  15   6       22.56       74.35     55.19 o
 -11  15   6      340.14      308.83     55.27 o
  -9  15   6      760.56      777.24     62.72 o
  -7  15   6       16.27      -43.49     53.77 o
  -5  15   6      188.46      221.47     47.03 o
  -3  15   6      104.62      138.23     48.53 o
  -1  15   6     2183.11     2358.89     78.67 o
   1  15   6     1603.18     1655.12     70.72 o
   3  15   6      408.06      343.49     61.68 o
   5  15   6      260.46      234.69     61.65 o
   7  15   6     3406.35     3003.07     99.47 o
   9  15   6        0.08      -99.33     66.22 o
 -12  16   6      322.99      487.25    106.14 o
 -10  16   6      127.54      140.11     60.50 o
  -8  16   6       60.61        0.00     59.52 o
  -6  16   6      149.96       47.51     54.73 o
  -4  16   6       36.70       74.62     53.62 o
  -2  16   6      100.77      -17.24     63.25 o
   0  16   6      559.03      658.71     62.24 o
   2  16   6      897.38      801.40     60.89 o
   4  16   6      345.99      120.55     64.18 o
   6  16   6     1425.48     1139.33    129.70 o
 -33   1   7     3091.01     2661.55    123.87 o
 -31   1   7      371.73      362.92     78.90 o
 -29   1   7      259.12      201.63     67.44 o
 -27   1   7     2417.42     2045.36     70.84 o
 -25   1   7        9.55       53.17     45.04 o
 -23   1   7      588.66      569.23     42.67 o
 -21   1   7      761.53      722.18     37.12 o
 -19   1   7     1088.58     1039.18     68.32 o
 -17   1   7     3335.40     2813.99    136.85 o
 -15   1   7      803.54      544.43     40.69 o
 -13   1   7     1283.72     1018.54     38.70 o
 -11   1   7       80.36       35.62     18.90 o
  -9   1   7      664.98      715.74     36.82 o
  -7   1   7    10332.31     8502.97    182.77 o
  -5   1   7      685.99      882.53     24.30 o
  -3   1   7      160.38      174.53     17.71 o
  -1   1   7     1630.11     1477.97     39.48 o
   1   1   7       86.40      231.23     21.94 o
   3   1   7       65.47       77.51     21.78 o
   5   1   7    15712.21    15375.76    331.91 o
   7   1   7    20415.13    21693.29    467.24 o
   9   1   7     4069.64     4646.28    110.99 o
  11   1   7     2418.40     2832.14    103.65 o
  13   1   7      927.71     1171.32     53.68 o
  15   1   7      134.31      145.57     55.90 o
  17   1   7     1008.34      806.61     75.11 o
  19   1   7     1441.61     1415.63    100.79 o
  21   1   7        4.91      -75.90     66.41 o
  23   1   7      329.54      326.36     67.08 o
 -32   2   7      132.08      100.78    113.60 o
 -30   2   7     1431.63     1271.09     84.76 o
 -28   2   7     1495.61     1401.84     69.55 o
 -26   2   7       74.00       22.19     56.92 o
 -24   2   7      690.80      823.41     48.56 o
 -22   2   7      939.86      784.48     43.89 o
 -20   2   7       35.62        7.64     25.38 o
 -18   2   7       45.89        6.20     18.50 o
 -16   2   7       62.32       38.03     22.15 o
 -14   2   7    23431.21    24689.14    747.18 o
 -12   2   7      470.63      566.72     31.38 o
 -10   2   7    10500.74    10937.25    333.29 o
  -8   2   7    23830.09    28271.80    855.69 o
  -6   2   7      346.05      249.80     15.62 o
  -4   2   7     2706.33     2357.68     55.91 o
  -2   2   7     1197.88     1356.69     39.44 o
   0   2   7      494.88      405.69     22.92 o
   2   2   7       43.92       17.22     21.46 o
   4   2   7     1600.17     1629.95     44.81 o
   6   2   7        1.30       57.33     26.75 o
   8   2   7     1502.37     1385.61     52.72 o
  10   2   7     3249.75     3067.40     88.71 o
  12   2   7      131.57      175.14     45.93 o
  14   2   7      248.65      216.80     51.24 o
  16   2   7      404.95      316.78     60.70 o
  18   2   7       12.29      110.74     66.59 o
  20   2   7       76.99       14.29     61.69 o
  22   2   7        9.52      -53.67     66.53 o
  24   2   7      190.82      139.83     74.40 o
 -31   3   7       39.28       45.62     82.69 o
 -29   3   7      150.68       97.64     68.99 o
 -27   3   7     4793.48     4836.44    147.13 o
 -25   3   7      579.91      515.84     50.05 o
 -23   3   7        4.31       14.73     33.23 o
 -21   3   7      507.27      481.53     36.24 o
 -19   3   7     1278.75      942.45     74.95 o
 -17   3   7      226.46      155.96     38.19 o
 -15   3   7      797.37     1005.47     53.66 o
 -13   3   7      596.43      853.75     38.83 o
 -11   3   7     6516.76     6640.86    204.59 o
  -9   3   7     7452.23     8207.10    251.98 o
  -7   3   7      982.96     1066.87     82.80 o
  -5   3   7     7571.41     6653.78    222.59 o
  -3   3   7     1475.83     1440.71     40.37 o
  -1   3   7      473.95      327.91     23.58 o
   1   3   7     1291.70     1466.37     41.33 o
   3   3   7     1678.47     1400.34     44.94 o
   5   3   7     3931.54     3606.82     90.69 o
   7   3   7     4313.48     4723.92    221.56 o
   9   3   7      593.42      649.29     46.18 o
  11   3   7       24.03       22.97     42.40 o
  13   3   7       32.91       62.32     52.70 o
  15   3   7        0.84      -35.77     54.70 o
  17   3   7      457.23      356.06     68.79 o
  19   3   7        2.79       37.85     71.65 o
  21   3   7      670.02      903.34     82.68 o
  23   3   7       64.49       20.91     67.37 o
 -32   4   7        0.20      -23.78     93.34 o
 -30   4   7      130.60      234.19     78.36 o
 -28   4   7     2112.06     1774.82    101.17 o
 -26   4   7     5355.24     4497.51    185.76 o
 -24   4   7       48.60       63.71     36.49 o
 -22   4   7     1596.92     1338.67     87.38 o
 -20   4   7       36.61       -5.09     27.05 o
 -18   4   7       59.05      123.59     20.89 o
 -16   4   7    11141.88    10373.91    518.93 o
 -14   4   7     3777.60     3998.63    129.42 o
 -12   4   7     3505.48     3339.19    136.82 o
 -10   4   7     4147.09     4170.19    132.00 o
  -8   4   7     1129.64      824.90     61.38 o
  -6   4   7     4681.21     5398.62    192.46 o
  -4   4   7      149.65      262.49     18.65 o
  -2   4   7     1283.86     1299.08     38.83 o
   0   4   7      933.22      948.98     44.90 o
   2   4   7     3743.83     3573.52    110.87 o
   4   4   7       51.71       35.99     30.75 o
   6   4   7     1789.76     1877.36     60.44 o
   8   4   7      471.52      669.31     48.33 o
  10   4   7      647.27      660.60     49.93 o
  12   4   7      343.62      357.88     51.37 o
  14   4   7     2655.35     3290.44    185.87 o
  16   4   7      518.55      628.60     64.92 o
  18   4   7     1230.65     1411.19     80.16 o
  20   4   7      245.26      368.14     80.45 o
  22   4   7       22.41       61.31     83.59 o
 -31   5   7      146.61       58.44     83.53 o
 -29   5   7        1.65     -107.36     71.62 o
 -27   5   7      200.70       89.36     56.92 o
 -25   5   7       97.53      112.24     41.87 o
 -23   5   7     1781.06     1641.74    125.15 o
 -21   5   7     7426.82     7416.73    233.46 o
 -19   5   7      121.86       79.40     27.84 o
 -17   5   7     3553.38     3129.08     78.58 o
 -15   5   7     2417.94     2597.02     61.21 o
 -13   5   7      154.14      253.12     16.03 o
 -11   5   7     3183.08     3552.55     96.76 o
  -9   5   7        8.88       48.93     14.20 o
  -7   5   7     7452.35     7202.29    280.60 o
  -5   5   7     8628.38     8822.21    328.04 o
  -3   5   7     6694.12     7198.60    255.88 o
  -1   5   7     4634.17     4227.73     98.29 o
   1   5   7      275.42      345.56     28.35 o
   3   5   7     4061.27     4270.26    118.55 o
   5   5   7     1958.48     1931.62     59.25 o
   7   5   7      388.83      429.37     42.78 o
   9   5   7      425.18      422.84     53.71 o
  11   5   7        3.31       -3.44     50.11 o
  13   5   7      289.74      152.30     76.02 o
  15   5   7       56.63       86.81     71.27 o
  17   5   7       28.51      -22.98     73.99 o
  19   5   7       36.34       87.07     64.92 o
  21   5   7      109.99       71.89     89.68 o
  23   5   7       25.24      -77.87    105.46 o
 -30   6   7     1200.38      971.85    105.45 o
 -28   6   7      949.17     1004.57     90.46 o
 -26   6   7       61.70       86.14     50.08 o
 -24   6   7     2255.68     2006.79     73.75 o
 -22   6   7      123.99      135.65     39.25 o
 -20   6   7     7746.92     7828.28    174.57 o
 -18   6   7      321.22      250.71     27.63 o
 -16   6   7    18465.93    19324.26    415.30 o
 -14   6   7      610.05      758.22     35.02 o
 -12   6   7     3974.65     4048.40     97.19 o
 -10   6   7     1354.59     1578.12     40.69 o
  -8   6   7     7638.84     7858.38    170.71 o
  -6   6   7       29.84       18.70     19.86 o
  -4   6   7     1255.09     1361.69     60.91 o
  -2   6   7      673.45      863.51     47.46 o
   0   6   7     1550.17     1337.70     41.07 o
   2   6   7     2013.90     2291.70    106.65 o
   4   6   7     1072.13     1122.98     58.13 o
   6   6   7      345.31      393.87     38.68 o
   8   6   7        5.37      -10.36     42.05 o
  10   6   7      205.55      159.72     48.20 o
  12   6   7      973.85      960.60     78.37 o
  14   6   7      207.98      294.55     59.67 o
  16   6   7      746.20      735.69     60.94 o
  18   6   7       31.97       14.74     62.52 o
  20   6   7        0.62       19.72     73.44 o
  22   6   7       26.08      -93.56     95.71 o
 -29   7   7      266.16      171.49     78.12 o
 -27   7   7      423.64      209.35     62.07 o
 -25   7   7        3.80       28.59     48.59 o
 -23   7   7      321.66      353.95     44.30 o
 -21   7   7      288.15      271.48     37.91 o
 -19   7   7     3220.04     2961.44     75.33 o
 -17   7   7     1528.67     1907.51     52.80 o
 -15   7   7      429.36      472.41     27.63 o
 -13   7   7       13.20      -16.95     22.53 o
 -11   7   7     2723.19     2671.61     63.77 o
  -9   7   7     5067.21     5125.65    114.38 o
  -7   7   7      175.02      104.01     23.33 o
  -5   7   7       74.95      177.25     27.83 o
  -3   7   7     7839.07     8370.72    216.75 o
  -1   7   7      235.22      309.92     30.43 o
   1   7   7     4281.08     4369.61    101.77 o
   3   7   7     4226.68     4699.57    132.07 o
   5   7   7      591.74      641.78     39.82 o
   7   7   7      554.12      588.51     46.12 o
   9   7   7      249.88      227.99     47.86 o
  11   7   7       27.16       97.58     60.93 o
  13   7   7      836.12      898.99     65.42 o
  15   7   7        0.08      -84.63     84.53 o
  17   7   7      517.52      550.10     69.32 o
  19   7   7       28.77       -0.60     75.50 o
  21   7   7       64.30       71.70    129.69 o
 -28   8   7      117.85       74.79     72.00 o
 -26   8   7      232.13      209.34     61.02 o
 -24   8   7     1375.90     1262.85     72.83 o
 -22   8   7     1206.05     1214.54     56.77 o
 -20   8   7       61.83       35.34     37.03 o
 -18   8   7     2737.47     2756.21     71.54 o
 -16   8   7     2911.43     3075.63     82.87 o
 -14   8   7     1725.60     1941.80     55.79 o
 -12   8   7      315.41      312.48     26.89 o
 -10   8   7     5913.48     6053.88    134.56 o
  -8   8   7     1814.01     1608.22     61.51 o
  -6   8   7     1049.26     1295.86     40.09 o
  -4   8   7      252.88      260.44     27.92 o
  -2   8   7     1085.12     1277.95     41.21 o
   0   8   7     1191.38     1015.29     39.98 o
   2   8   7      797.52      968.69     41.23 o
   4   8   7      668.97      581.33     38.27 o
   6   8   7       67.13       13.49     40.85 o
   8   8   7       29.71       61.47     41.65 o
  10   8   7     2597.17     2455.29     79.85 o
  12   8   7        5.61       13.96     56.34 o
  14   8   7      282.13      240.85     57.56 o
  16   8   7      126.59      115.99     67.39 o
  18   8   7       68.85       93.40     73.61 o
  20   8   7       12.14       91.41     77.32 o
 -27   9   7      977.20      973.54     78.12 o
 -25   9   7      117.39      142.84     65.45 o
 -23   9   7     3421.58     3288.13     91.66 o
 -21   9   7     2730.70     2641.47     88.06 o
 -19   9   7     7174.93     7614.46    170.48 o
 -17   9   7     2224.10     2234.89     61.45 o
 -15   9   7      450.33      535.84     33.43 o
 -13   9   7      677.17      657.59     47.96 o
 -11   9   7    11030.77    11433.61    248.41 o
  -9   9   7      802.76      742.05     34.93 o
  -7   9   7      217.50      329.80     30.07 o
  -5   9   7     1702.80     1532.95     45.72 o
  -3   9   7      798.27      962.35     40.26 o
  -1   9   7     4385.65     4138.04     98.61 o
   1   9   7      405.73      391.10     35.06 o
   3   9   7      916.46     1045.20     46.49 o
   5   9   7      839.75      924.55     47.54 o
   7   9   7        2.60      117.31     43.04 o
   9   9   7     2188.06     2087.42    112.67 o
  11   9   7       55.56       62.65     48.75 o
  13   9   7     1089.69     1162.37     67.67 o
  15   9   7      113.87       87.69     68.53 o
  17   9   7      275.21      254.26     72.59 o
  19   9   7      712.66      755.95     79.34 o
 -26  10   7     1007.66      826.71     73.90 o
 -24  10   7      224.46      179.41     59.84 o
 -22  10   7      260.15      239.08     54.33 o
 -20  10   7     3109.12     3064.51     83.80 o
 -18  10   7     3051.26     3108.41     80.90 o
 -16  10   7     3011.35     3030.70     76.83 o
 -14  10   7      206.90      299.08     43.61 o
 -12  10   7     9161.28     9236.43    203.35 o
 -10  10   7      233.89      277.05     33.19 o
  -8  10   7     2755.42     2682.99     80.39 o
  -6  10   7      747.90      857.16     36.51 o
  -4  10   7      202.48      270.19     31.94 o
  -2  10   7     3095.17     3029.32     76.81 o
   0  10   7     3087.14     2815.42     73.89 o
   2  10   7     1844.34     1985.53     83.39 o
   4  10   7       24.56        6.56     42.04 o
   6  10   7     1678.96     1637.80     59.77 o
   8  10   7     2137.09     2043.38     67.11 o
  10  10   7     3206.69     2693.38    112.22 o
  12  10   7     2799.50     2571.68    120.43 o
  14  10   7      981.81     1065.34     79.14 o
  16  10   7      460.36      375.81     73.66 o
  18  10   7      230.10      263.15     80.90 o
 -25  11   7       77.89       86.51     66.42 o
 -23  11   7     1817.34     1828.47     78.25 o
 -21  11   7      591.50      523.91     57.48 o
 -19  11   7     1986.61     1881.43     64.25 o
 -17  11   7     2482.52     2345.83     72.94 o
 -15  11   7     2923.60     2828.40     75.59 o
 -13  11   7       47.34       34.36     34.67 o
 -11  11   7      728.51      770.08     42.93 o
  -9  11   7      164.73      331.17     34.73 o
  -7  11   7      632.03      637.12     36.81 o
  -5  11   7     1278.68     1439.25     48.40 o
  -3  11   7     2240.50     2176.68     96.39 o
  -1  11   7     4672.88     4195.82    101.98 o
   1  11   7       27.68      -25.52     51.69 o
   3  11   7      651.44      507.07     53.42 o
   5  11   7     2414.05     2847.29     81.80 o
   7  11   7     1617.00     1663.06     80.75 o
   9  11   7        0.01       47.90     47.55 o
  11  11   7      414.05      511.15     86.10 o
  13  11   7      302.87      221.44     58.42 o
  15  11   7      593.06      579.29     95.61 o
  17  11   7      342.85      259.09     81.94 o
 -24  12   7        5.57      118.62     79.68 o
 -22  12   7       33.74      116.60     66.15 o
 -20  12   7      733.57      723.47     57.75 o
 -18  12   7       46.93      189.85     62.29 o
 -16  12   7      472.90      553.92     47.42 o
 -14  12   7       82.16      103.77     42.51 o
 -12  12   7      203.50      154.80     39.23 o
 -10  12   7       45.44       11.26     38.21 o
  -8  12   7      908.11      951.99     44.89 o
  -6  12   7        2.86       55.77     35.58 o
  -4  12   7     1155.72     1278.16     48.36 o
  -2  12   7     1566.40     1596.88     56.04 o
   0  12   7     9634.16     9865.47    237.31 o
   2  12   7      139.18      120.01     40.43 o
   4  12   7     3312.95     3331.69     90.14 o
   6  12   7        7.23       30.12     49.06 o
   8  12   7     3306.38     3272.31     94.64 o
  10  12   7      448.91      338.78     60.41 o
  12  12   7        0.58        9.28     59.80 o
  14  12   7        2.25      109.39     68.06 o
 -21  13   7      353.44      348.54     70.69 o
 -19  13   7       36.31      -27.62     54.83 o
 -17  13   7      530.43      539.44     53.68 o
 -15  13   7      254.65      394.63     63.47 o
 -13  13   7     1035.26     1062.48     54.59 o
 -11  13   7      163.32       57.20     41.95 o
  -9  13   7      106.13      -18.90     43.31 o
  -7  13   7      382.96      520.45     41.00 o
  -5  13   7     4492.33     4865.62    173.65 o
  -3  13   7     1079.77     1074.83     49.42 o
  -1  13   7       20.29      -69.02     46.59 o
   1  13   7      817.32      817.88     60.19 o
   3  13   7    14809.42    14678.36    320.72 o
   5  13   7     4100.41     4113.54    163.48 o
   7  13   7     1082.50      945.61     59.18 o
   9  13   7     9892.77     8955.34    442.47 o
  11  13   7      764.12      747.63     88.83 o
  13  13   7      156.80       96.77     73.23 o
 -18  14   7      249.67      226.95     65.40 o
 -16  14   7      209.97      207.36     58.29 o
 -14  14   7       88.85      146.84     57.12 o
 -12  14   7      504.85      647.39     65.94 o
 -10  14   7      316.26      365.29     50.51 o
  -8  14   7       87.61      187.03     49.89 o
  -6  14   7     2120.08     2367.99     72.20 o
  -4  14   7       41.68       26.27     57.45 o
  -2  14   7      495.29      551.45     56.87 o
   0  14   7     2749.73     2723.14     89.58 o
   2  14   7       52.77       34.31     53.15 o
   4  14   7     3810.82     4180.95    120.23 o
   6  14   7      329.14      362.40     57.75 o
   8  14   7     1974.18     1845.67    111.77 o
  10  14   7        9.01      -56.13     63.63 o
 -15  15   7       86.62       32.14     64.94 o
 -13  15   7      130.41      244.35     56.88 o
 -11  15   7      102.58       57.91     55.94 o
  -9  15   7       88.49      150.24     53.63 o
  -7  15   7      457.16      445.74     54.28 o
  -5  15   7     1718.64     1865.85     87.49 o
  -3  15   7      438.90      434.69     56.32 o
  -1  15   7     8022.04     6961.74    166.79 o
   1  15   7     1359.35     1229.53     79.84 o
   3  15   7       18.32       52.55     67.20 o
   5  15   7      118.69      118.36     58.26 o
   7  15   7      442.09      235.73     78.55 o
 -10  16   7       59.85      118.80     87.86 o
  -8  16   7      502.46      449.03     77.40 o
  -6  16   7      346.27      319.01     65.55 o
  -4  16   7        0.79      117.06     61.78 o
  -2  16   7      228.77      166.93     65.23 o
   0  16   7      104.37      186.78     67.30 o
   2  16   7        0.17      -36.19    110.85 o
 -32   0   8       19.14      119.27    117.91 o
 -30   0   8      658.52      632.63     89.01 o
 -28   0   8        6.28      220.06     83.09 o
 -26   0   8     1336.94     1077.31     78.80 o
 -24   0   8      354.29      219.05     53.72 o
 -22   0   8        9.11        1.18     34.35 o
 -20   0   8      143.80      120.56     30.65 o
 -18   0   8      931.16      680.07     35.47 o
 -16   0   8     3518.20     3837.06    152.11 o
 -14   0   8     3231.78     3544.12    112.62 o
 -12   0   8       23.20       -0.09     13.63 o
 -10   0   8     6407.60     6331.47    193.09 o
  -8   0   8    15092.95    14033.33    425.67 o
  -6   0   8      361.72      319.82     21.58 o
  -4   0   8    15187.56    14821.07    450.36 o
  -2   0   8       94.76      281.84     29.08 o
   0   0   8      168.67      127.47     30.40 o
   2   0   8     7343.44     6973.42    225.70 o
   4   0   8    32533.87    35429.37   1111.76 o
   6   0   8       30.92      -20.77     58.71 o
   8   0   8     3404.48     4004.31    139.05 o
  10   0   8     2300.89     2109.99     90.64 o
  12   0   8     8284.40     8492.53    270.11 o
  14   0   8    20246.94    23269.26    711.33 o
  16   0   8     7611.92     7583.31    250.95 o
  18   0   8     1022.27     1312.18     90.09 o
  20   0   8      707.36      930.99    142.11 o
  22   0   8     1480.69     1004.48    168.40 o
 -33   1   8      282.57      300.74     92.90 o
 -31   1   8      137.02      171.38     77.86 o
 -29   1   8      197.92      190.85     63.27 o
 -27   1   8        0.02      -68.76     51.65 o
 -25   1   8      390.74      315.65     37.02 o
 -23   1   8     5097.29     4282.52    186.98 o
 -21   1   8      521.58      414.91     44.58 o
 -19   1   8      253.66      221.99     23.10 o
 -17   1   8     1090.16      820.09    102.42 o
 -15   1   8       77.38       83.59     24.66 o
 -13   1   8    15806.61    16993.10    514.66 o
 -11   1   8     5356.43     6185.70    188.94 o
  -9   1   8     1040.37      962.12     35.34 o
  -7   1   8     1159.10      864.96     32.27 o
  -5   1   8    11213.89    11486.84    264.06 o
  -3   1   8     7634.39     7411.18    161.50 o
  -1   1   8     1809.15     1784.33     46.04 o
   1   1   8      652.87      775.55     43.61 o
   3   1   8    15027.71    14300.13    385.61 o
   5   1   8      149.21      106.10     31.91 o
   7   1   8     2247.33     2510.66     71.76 o
   9   1   8      445.92      555.05     55.42 o
  11   1   8        0.21      -66.58     44.39 o
  13   1   8     4824.17     4756.43    117.80 o
  15   1   8    12392.90    12300.34    272.51 o
  17   1   8        0.94       49.35     53.64 o
  19   1   8       20.86       11.83     67.19 o
  21   1   8      539.87      795.96     71.71 o
  23   1   8      172.02      141.71    106.19 o
 -32   2   8      217.61      149.26     82.44 o
 -30   2   8     1010.16      972.42     72.38 o
 -28   2   8      112.65       75.33     47.71 o
 -26   2   8      918.49      776.76     57.52 o
 -24   2   8     8380.19     6851.49    305.63 o
 -22   2   8      191.39      187.30     46.05 o
 -18   2   8       16.09       61.74     39.21 o
 -16   2   8        0.43      -11.11     30.42 o
 -14   2   8      102.76       42.43     24.75 o
 -12   2   8     3827.29     3411.23    107.58 o
 -10   2   8     1215.45     1459.94     53.86 o
  -8   2   8     1145.34      849.02     75.55 o
  -6   2   8    39917.22    45848.21   1147.32 o
  -4   2   8      314.56      302.32     18.76 o
  -2   2   8      746.99      527.54     31.20 o
   0   2   8     1022.24     1087.45     39.05 o
   2   2   8     2092.28     1670.33     57.65 o
   4   2   8     2256.45     2457.94     71.08 o
   6   2   8     2035.95     1946.37     59.41 o
   8   2   8      143.27      112.15     39.62 o
  10   2   8       82.57       38.22     46.93 o
  12   2   8      475.38      633.32     51.68 o
  14   2   8     2696.28     2740.03    101.75 o
  16   2   8     3488.55     3196.54     94.94 o
  18   2   8      393.69      394.48     67.29 o
  20   2   8       23.40      180.66     67.92 o
  22   2   8       77.69      135.97     76.34 o
 -31   3   8      171.49      161.35     69.94 o
 -29   3   8      782.81      489.92     88.17 o
 -27   3   8      142.24       56.32     47.67 o
 -25   3   8     1098.47      911.26    116.61 o
 -23   3   8      434.85      470.15     70.05 o
 -19   3   8      534.18      730.63     51.70 o
 -17   3   8     1095.47     1620.38     75.29 o
 -15   3   8     5114.82     5679.00    177.10 o
 -13   3   8     6463.85     6597.88    203.94 o
 -11   3   8     2234.83     2487.01     81.87 o
  -9   3   8        3.20      -14.11     35.31 o
  -7   3   8     1045.92      515.38     38.21 o
  -5   3   8    12553.85    12413.90    345.43 o
  -3   3   8     7920.18     8389.08    197.47 o
  -1   3   8      824.33      837.88     39.23 o
   1   3   8      687.62      723.60     31.31 o
   3   3   8      985.06      849.76     40.92 o
   5   3   8      263.92      463.28     44.52 o
   7   3   8      864.42     1305.77     54.44 o
   9   3   8      286.71      345.12     61.44 o
  11   3   8      905.19     1082.87     53.83 o
  13   3   8     1220.40     1283.03     64.59 o
  15   3   8      142.60      172.48     63.08 o
  17   3   8       12.52      -88.37     66.95 o
  19   3   8       80.79       84.08     68.09 o
  21   3   8        0.27     -102.25     68.16 o
 -32   4   8      527.71      187.74     85.64 o
 -30   4   8        9.20       52.57     63.46 o
 -28   4   8        2.43       27.39     50.38 o
 -26   4   8      511.78      412.78     50.35 o
 -24   4   8    13177.44    11141.48    907.21 o
 -22   4   8      115.02       63.93     26.74 o
 -20   4   8     1452.23     1413.81     94.92 o
 -18   4   8     2260.58     2390.32     90.74 o
 -16   4   8      843.89      981.33     50.53 o
 -14   4   8      812.82      780.78     51.10 o
 -12   4   8     6015.54     6238.91    244.67 o
 -10   4   8       77.27      220.37     28.62 o
  -8   4   8     1684.89     1740.06    114.97 o
  -6   4   8      723.41      961.49     58.43 o
  -4   4   8     2334.55     2103.37     51.33 o
  -2   4   8     3158.35     3473.07    102.98 o
   0   4   8     1205.64     1325.67     52.84 o
   2   4   8      581.63      764.83     38.40 o
   4   4   8        1.91      -38.34     38.26 o
   6   4   8      256.77      231.66     42.27 o
   8   4   8     1737.20     1694.01     59.43 o
  10   4   8     2376.69     2464.04     77.82 o
  12   4   8      657.37      730.51     61.86 o
  14   4   8      958.22      921.84     71.42 o
  16   4   8      799.51      880.46     79.51 o
  18   4   8       11.64      -22.09     69.63 o
  20   4   8       19.74      -11.58     72.25 o
  22   4   8      114.88      119.79     85.89 o
 -31   5   8       76.40       87.55     76.38 o
 -29   5   8      173.93      297.20     70.43 o
 -27   5   8      976.97      851.14    114.47 o
 -25   5   8       44.74       64.81     36.29 o
 -23   5   8        2.65      -20.61     30.94 o
 -21   5   8     1680.94     1228.92    165.64 o
 -19   5   8        9.12       40.35     52.60 o
 -17   5   8     1644.32     1410.25     62.78 o
 -15   5   8      159.65      156.35     38.87 o
 -13   5   8      500.17      568.95     62.66 o
 -11   5   8     3280.28     3497.76    113.87 o
  -9   5   8      301.03      397.65     19.84 o
  -7   5   8      757.40     1194.89     46.97 o
  -5   5   8     1384.91     1533.78     52.33 o
  -3   5   8    21592.33    22939.80    492.09 o
  -1   5   8    11667.05    12125.50    289.15 o
   1   5   8     3169.62     2990.27     76.62 o
   3   5   8     2901.82     3020.61     78.53 o
   5   5   8     3741.01     3999.89    107.71 o
   7   5   8       22.68       54.78     46.28 o
   9   5   8       26.18      -30.37     49.37 o
  11   5   8       17.37      -25.42     55.07 o
  13   5   8      181.51      210.19     61.15 o
  15   5   8      239.46      281.64     65.68 o
  17   5   8     1378.52     1427.91     82.69 o
  19   5   8      633.94      340.28     72.82 o
  21   5   8       76.10      130.62     77.13 o
 -30   6   8      330.98      269.33     70.80 o
 -28   6   8       24.52       86.31     64.18 o
 -26   6   8      281.76      240.79     50.96 o
 -24   6   8       14.02       30.07     36.33 o
 -22   6   8     2317.39     1855.99    147.55 o
 -20   6   8     7966.75     6578.43    418.96 o
 -18   6   8     1083.09     1097.57     93.54 o
 -16   6   8     1980.51     1686.68    155.89 o
 -14   6   8       25.42       67.45     19.90 o
 -12   6   8       51.46       73.43     17.82 o
 -10   6   8        2.30       28.89     18.79 o
  -8   6   8      249.04      383.65     23.44 o
  -6   6   8     4131.92     4192.69     94.86 o
  -4   6   8    11365.37    11742.95    322.66 o
  -2   6   8     6443.68     6516.61    144.59 o
   0   6   8        0.67       76.47     31.81 o
   2   6   8     4621.45     4350.65    162.02 o
   4   6   8      472.47      439.62     38.07 o
   6   6   8       91.12      126.90     39.54 o
   8   6   8      377.02      524.20     48.55 o
  10   6   8       11.16       -6.64     49.63 o
  12   6   8       36.71      109.06     71.64 o
  14   6   8       68.23       45.81     66.75 o
  16   6   8      151.75      181.93     64.65 o
  18   6   8      375.14      294.37     73.05 o
  20   6   8      385.86      352.54     75.99 o
 -29   7   8        9.88       72.80     67.78 o
 -27   7   8       75.57       33.69     54.70 o
 -25   7   8     1355.73     1244.51     69.22 o
 -23   7   8      718.41      598.61     73.14 o
 -21   7   8      250.44      282.83     43.33 o
 -19   7   8      121.25      139.06     28.03 o
 -17   7   8     4342.57     4462.19    123.65 o
 -15   7   8      553.56      724.17     33.03 o
 -13   7   8       63.26      198.59     22.76 o
 -11   7   8      522.44      620.80     26.83 o
  -9   7   8     5157.09     5144.94    115.27 o
  -7   7   8     4000.64     3655.17     84.45 o
  -5   7   8     2082.52     2003.29     53.67 o
  -3   7   8     9189.29     9503.24    208.05 o
  -1   7   8     4897.91     5413.78    131.90 o
   1   7   8     2100.02     2242.67    121.98 o
   3   7   8       42.09      116.06     36.67 o
   5   7   8      318.19      482.30     54.98 o
   7   7   8     1008.92     1031.41     49.87 o
   9   7   8       53.99      101.50     50.54 o
  11   7   8     2897.89     2723.12    105.50 o
  13   7   8      587.83      514.40     73.66 o
  15   7   8      212.70      174.94     89.23 o
  17   7   8     2185.43     1898.04    126.54 o
  19   7   8        1.24       83.36     77.84 o
 -28   8   8      343.47      235.24     64.76 o
 -26   8   8       28.82        4.87     52.05 o
 -24   8   8      138.77      130.49     42.72 o
 -22   8   8      128.79       75.67     44.26 o
 -20   8   8     5347.12     5131.18    118.83 o
 -18   8   8     4919.53     5171.51    118.42 o
 -16   8   8    13196.53    14498.90    313.47 o
 -14   8   8       34.27       20.36     27.10 o
 -12   8   8      550.77      643.36     30.37 o
 -10   8   8      984.81     1167.94     43.98 o
  -8   8   8     3945.80     3994.50     92.88 o
  -6   8   8     3099.87     3478.59    138.14 o
  -4   8   8       68.29       71.28     30.13 o
  -2   8   8     2318.57     2806.99     88.82 o
   0   8   8     1583.17     1311.99     72.67 o
   2   8   8      580.98      654.98     39.44 o
   4   8   8      556.43      551.28     41.23 o
   6   8   8     1158.54     1277.55     72.44 o
   8   8   8      244.83      159.84     47.80 o
  10   8   8       69.73      -33.43     71.50 o
  12   8   8      392.58      365.05     74.57 o
  14   8   8      261.43      270.92     65.00 o
  16   8   8       12.16        8.40     67.70 o
  18   8   8      312.55      160.28     88.71 o
 -27   9   8      280.98      219.50     63.19 o
 -25   9   8      356.38      329.35     57.74 o
 -23   9   8      325.02      292.52     49.90 o
 -21   9   8      516.32      471.85     57.96 o
 -19   9   8      387.54      466.70     39.41 o
 -17   9   8     3089.94     3364.28     83.28 o
 -15   9   8     3581.27     3585.80    100.11 o
 -13   9   8     1273.25     1434.02     50.61 o
 -11   9   8       73.92       68.85     30.63 o
  -9   9   8     1555.65     1579.02     47.61 o
  -7   9   8     4028.78     4173.44    102.64 o
  -5   9   8     4353.64     4511.39    109.45 o
  -3   9   8      482.31      608.33     40.40 o
  -1   9   8      641.95      846.23     40.94 o
   1   9   8       55.24       34.17     37.05 o
   3   9   8      296.65      279.42     41.10 o
   5   9   8      769.32      782.50     60.93 o
   7   9   8      766.47      814.28     57.74 o
   9   9   8       85.78       -3.21     58.06 o
  11   9   8      994.09      819.53     68.60 o
  13   9   8       54.41       49.96     63.02 o
  15   9   8        4.06      -29.68     74.87 o
  17   9   8     1477.65     1243.03     98.56 o
 -26  10   8      346.78      278.80     69.69 o
 -24  10   8      351.52      291.35     70.27 o
 -22  10   8     1527.44     1548.81     67.66 o
 -20  10   8     1280.97     1390.80     55.53 o
 -18  10   8    11840.02    11801.10    258.28 o
 -16  10   8     4288.64     4451.32    105.44 o
 -14  10   8      167.79      120.84     35.80 o
 -12  10   8      762.69      724.16     37.06 o
 -10  10   8      218.23      216.04     34.37 o
  -8  10   8     4433.29     4963.97    133.38 o
  -6  10   8     2742.72     2864.66     80.98 o
  -4  10   8      234.11      224.65     33.73 o
  -2  10   8     4502.00     4323.23    110.61 o
   0  10   8     1050.23      981.28     50.70 o
   2  10   8      581.58      722.61     43.33 o
   4  10   8      690.39      848.25     54.86 o
   6  10   8      381.18      430.07     48.72 o
   8  10   8      143.66       87.96     58.03 o
  10  10   8      886.20      556.89     63.49 o
  12  10   8      269.63      337.53     64.45 o
  14  10   8      280.65      238.57     70.42 o
  16  10   8       79.61      112.95     75.48 o
 -25  11   8      919.59      809.25     70.76 o
 -23  11   8     3034.53     2944.17     94.25 o
 -21  11   8     4266.14     3796.12    130.15 o
 -19  11   8     8640.09     8435.73    190.11 o
 -17  11   8     2870.04     3241.87    120.06 o
 -15  11   8     2387.29     2436.24     82.86 o
 -13  11   8      341.61      365.34     39.42 o
 -11  11   8      247.26      285.22     37.20 o
  -9  11   8    20017.79    20816.11    581.26 o
  -7  11   8      675.31      625.91     39.61 o
  -5  11   8     1399.26     1273.29     49.41 o
  -3  11   8      478.50      632.93     41.60 o
  -1  11   8      696.20      666.04     43.37 o
   1  11   8     5862.12     5930.61    240.63 o
   3  11   8      578.71      506.36     47.98 o
   5  11   8       43.66       91.12     46.95 o
   7  11   8      185.35      232.15     62.61 o
   9  11   8       19.12       36.86     63.28 o
  11  11   8      627.02      638.85     61.47 o
  13  11   8      384.89      229.14     67.89 o
  15  11   8      510.22      377.96     86.12 o
 -22  12   8       23.60       26.74     64.60 o
 -20  12   8     3226.06     3135.92     92.62 o
 -18  12   8      431.15      455.76     54.88 o
 -16  12   8       60.53      152.53     48.17 o
 -14  12   8     1192.02     1299.64     55.60 o
 -12  12   8     1268.63     1613.73     56.51 o
 -10  12   8     1885.71     1993.03     60.93 o
  -8  12   8     5629.12     5414.87    126.25 o
  -6  12   8      935.90     1044.56     49.55 o
  -4  12   8     3803.76     4049.58    109.68 o
  -2  12   8      789.67      828.21     69.31 o
   0  12   8      118.24      135.99     40.12 o
   2  12   8     2556.99     2833.58    118.38 o
   4  12   8       35.08        0.51     47.41 o
   6  12   8     6182.55     5906.69    246.47 o
   8  12   8     2302.71     1785.48    100.32 o
  10  12   8     1661.28     1718.51    149.23 o
  12  12   8     1935.29     1453.48     76.91 o
  14  12   8      557.28      482.25    128.32 o
 -21  13   8       43.08       79.20     73.38 o
 -19  13   8      787.69      885.18     65.60 o
 -17  13   8        0.71       58.90     52.77 o
 -15  13   8      302.84      207.74     51.56 o
 -13  13   8     1810.46     1770.98     63.98 o
 -11  13   8      218.70      194.06     47.01 o
  -9  13   8      147.74      210.50     46.10 o
  -7  13   8      131.89      106.81     43.47 o
  -5  13   8     3577.67     3552.69     93.81 o
  -3  13   8      271.59      456.30     55.26 o
  -1  13   8     1746.19     1772.79     64.24 o
   1  13   8       84.41       96.84     51.97 o
   3  13   8     2744.35     2502.09     90.62 o
   5  13   8        4.21      -24.91     73.40 o
   7  13   8     1224.46     1159.16     75.86 o
   9  13   8        0.79       38.24     62.82 o
  11  13   8       71.99       53.71     66.54 o
 -18  14   8       32.77       46.77     61.10 o
 -16  14   8      101.37      178.95     58.73 o
 -14  14   8      552.79      547.52     62.82 o
 -12  14   8       64.68        3.73     53.12 o
 -10  14   8        7.69      -40.32     48.82 o
  -8  14   8      879.33      760.39     71.97 o
  -6  14   8      137.41      103.19     46.97 o
  -4  14   8     1758.23     2023.44     71.71 o
  -2  14   8     1407.09     1313.90     60.80 o
   0  14   8      857.89      958.69     68.56 o
   2  14   8      877.94      775.27     66.81 o
   4  14   8      397.43      318.24     73.22 o
   6  14   8     1544.25     1256.34     70.92 o
   8  14   8      546.50      392.30     71.06 o
 -15  15   8     1573.41     1933.11     81.63 o
 -13  15   8     1440.42     1910.95     95.87 o
 -11  15   8     1312.93     1328.21     65.86 o
  -9  15   8      186.38      169.72     53.90 o
  -7  15   8       20.53       64.59     55.41 o
  -5  15   8      827.08      843.25     58.66 o
  -3  15   8     1168.55     1084.44     69.08 o
  -1  15   8      246.16      153.57     53.68 o
   1  15   8       30.22       18.56     63.94 o
   3  15   8      702.81      546.05     80.64 o
   5  15   8     1200.71      854.33    109.94 o
  -8  16   8     1259.77     1734.86    129.54 o
  -6  16   8     1413.74     1596.77    160.66 o
  -4  16   8      542.20      544.10    108.48 o
  -2  16   8        0.51       -2.68    119.09 o
 -31   1   9      177.77      220.36     68.65 o
 -29   1   9       32.65       63.39     52.51 o
 -27   1   9     4581.47     3090.95    329.45 o
 -25   1   9      113.94       50.21     34.60 o
 -23   1   9      178.16      130.58     25.96 o
 -19   1   9      936.70     1030.85     46.12 o
 -17   1   9       13.11       37.33     27.98 o
 -15   1   9       61.74      146.16     31.61 o
 -13   1   9     1359.13     1831.33     60.89 o
 -11   1   9      172.72      144.26     21.14 o
  -9   1   9     4780.98     4863.90    105.96 o
  -7   1   9       81.12      110.84     15.40 o
  -5   1   9      707.94      645.12     24.97 o
  -3   1   9      140.41      126.50     23.64 o
  -1   1   9       59.69      105.54     26.39 o
   1   1   9     3745.19     4424.77    103.79 o
   3   1   9      809.19     1076.92     46.73 o
   5   1   9      893.04      995.74     49.11 o
   7   1   9     2510.19     2225.04     67.88 o
   9   1   9      365.08      257.83     48.35 o
  11   1   9     1440.80     1496.48     71.72 o
  13   1   9     6271.79     6588.92    154.29 o
  15   1   9       11.50       30.65     57.23 o
  17   1   9      395.42      412.76     58.93 o
  19   1   9       73.58      261.41     67.06 o
  21   1   9      548.00      645.91     81.10 o
 -32   2   9        9.02       -7.26     71.54 o
 -30   2   9     1497.85     1082.50    162.16 o
 -28   2   9      314.37      171.64     47.00 o
 -26   2   9       91.44       61.36     35.06 o
 -24   2   9     1457.01      947.48    144.33 o
 -22   2   9     5822.69     5461.38    192.66 o
 -20   2   9      477.42      325.49     49.91 o
 -18   2   9      451.17      480.56     61.53 o
 -16   2   9     1330.70     1687.41     63.43 o
 -14   2   9      389.55      505.24     50.35 o
 -12   2   9     2091.00     2289.42     74.57 o
 -10   2   9     4806.49     5123.03    158.86 o
  -8   2   9     6376.35     5612.69    177.91 o
  -6   2   9      655.43      466.79     25.20 o
  -4   2   9    20093.97    19784.88    453.67 o
  -2   2   9    20415.59    21737.75    466.82 o
   0   2   9     5809.52     5977.03    159.72 o
   2   2   9      690.71      638.23     42.17 o
   4   2   9      842.83      909.18     61.78 o
   6   2   9        2.72        5.01     43.33 o
   8   2   9      294.71      328.73     47.87 o
  10   2   9      948.98     1158.72     58.12 o
  12   2   9       86.00      -29.76     52.07 o
  14   2   9     1870.56     1787.39     69.49 o
  16   2   9       24.31      101.94     62.68 o
  18   2   9      231.98      249.12     62.24 o
  20   2   9      299.30      151.40     73.36 o
 -31   3   9      136.44       32.27     64.82 o
 -27   3   9      352.40      160.57     78.46 o
 -25   3   9      680.45      354.13    108.75 o
 -23   3   9      803.33      823.87     64.57 o
 -21   3   9     9373.60     9623.34    298.77 o
 -19   3   9       92.14       61.45     39.27 o
 -17   3   9      281.74      399.65     40.72 o
 -15   3   9        7.53       28.58     29.50 o
 -13   3   9        1.38       27.33     26.38 o
 -11   3   9      867.76     1041.78     42.77 o
  -9   3   9        5.07        5.48     11.41 o
  -7   3   9     1071.55     1309.48     37.18 o
  -5   3   9      511.64      482.81     35.79 o
  -3   3   9     4830.80     5761.04    128.61 o
  -1   3   9        6.06       45.75     29.47 o
   1   3   9       21.27       24.70     35.67 o
   3   3   9      299.35      462.13     52.80 o
   5   3   9       90.79      125.36     45.40 o
   7   3   9      186.76      208.14     46.09 o
   9   3   9      379.22      227.57     46.03 o
  11   3   9       94.29       63.50     59.65 o
  13   3   9        2.84      -18.70     50.69 o
  15   3   9      573.39      456.27     58.44 o
  17   3   9      103.58      125.46     64.43 o
  19   3   9        3.24       27.19     77.31 o
  21   3   9        0.14       12.33     89.42 o
 -30   4   9       51.50      -25.08     56.22 o
 -28   4   9      730.23      530.59    139.51 o
 -26   4   9      762.58      363.61    129.89 o
 -24   4   9      302.68      360.40     83.17 o
 -22   4   9    11801.12    12072.18    499.76 o
 -20   4   9    12346.41    12816.81    394.77 o
 -18   4   9      343.00      337.97     54.52 o
 -16   4   9     2889.50     3038.83    102.83 o
 -14   4   9      511.64      588.67     38.60 o
 -12   4   9      490.65      369.18     45.17 o
 -10   4   9     3674.69     3600.48    115.52 o
  -8   4   9      406.80      508.93     35.81 o
  -6   4   9        4.84       18.88     18.67 o
  -4   4   9      119.95      135.19     26.60 o
  -2   4   9      263.09      418.16     40.73 o
   0   4   9     1085.63     1133.85     43.72 o
   2   4   9      238.11      399.47     38.06 o
   4   4   9       93.75       39.87     36.96 o
   6   4   9       90.77       67.02     46.25 o
   8   4   9       89.06      -81.70     54.98 o
  10   4   9      141.17      121.65     52.26 o
  12   4   9        7.69      134.05     54.65 o
  14   4   9      277.39      313.59     65.20 o
  16   4   9       75.41       14.20     61.03 o
  18   4   9       21.45      -37.54     71.02 o
  20   4   9      788.20     1017.34     86.28 o
 -31   5   9      202.04      127.32     62.62 o
 -29   5   9      672.85      407.40     79.98 o
 -27   5   9       91.79       53.17     34.13 o
 -25   5   9      382.83      433.70     75.43 o
 -23   5   9       89.90       95.95     79.66 o
 -21   5   9      371.29      357.68     66.95 o
 -19   5   9     3139.18     3573.45    171.79 o
 -17   5   9     2192.77     2429.19     89.91 o
 -15   5   9    10094.71    10012.92    308.30 o
 -13   5   9       12.36       28.03     33.66 o
 -11   5   9      795.84      710.87     42.46 o
  -9   5   9     1149.47     1115.39     54.71 o
  -7   5   9      833.52      917.44     37.23 o
  -5   5   9     4614.81     4897.62    118.53 o
  -3   5   9      903.32      866.13     42.51 o
  -1   5   9     9700.40    10621.13    301.87 o
   1   5   9      688.04      839.84     45.32 o
   3   5   9     5389.31     5578.50    173.92 o
   5   5   9     3425.21     3237.96    173.16 o
   7   5   9       91.65      131.90     61.25 o
   9   5   9      838.73      829.81     61.43 o
  11   5   9      148.28       76.42     54.19 o
  13   5   9        6.86      -25.07     59.31 o
  15   5   9      157.63      173.52     61.58 o
  17   5   9        4.72      109.48     70.65 o
  19   5   9        0.01      -56.70     82.99 o
 -30   6   9     1261.78      794.44    162.34 o
 -28   6   9       31.50        6.72     43.06 o
 -26   6   9       14.52       -9.93     91.00 o
 -24   6   9     4926.35     5078.60    177.51 o
 -22   6   9     1870.86     2107.92    106.22 o
 -20   6   9     2911.13     3262.18    120.63 o
 -18   6   9       63.37       82.58     46.19 o
 -16   6   9     1142.01     1127.36     62.76 o
 -14   6   9     1215.61     1306.81     79.30 o
 -12   6   9       14.87      -40.66     37.16 o
 -10   6   9     3537.87     3464.62    120.43 o
  -8   6   9      221.63      361.41     23.12 o
  -6   6   9     1581.92     1621.72     52.44 o
  -4   6   9     3464.44     3370.39     80.39 o
  -2   6   9     7265.19     6885.75    224.62 o
   0   6   9      978.05     1063.10     44.31 o
   2   6   9      922.27      715.31     44.03 o
   4   6   9     5553.03     5717.29    149.75 o
   6   6   9     1289.16     1310.63     61.75 o
   8   6   9        0.00      -56.74     56.32 o
  10   6   9        9.66       41.90     57.34 o
  12   6   9      752.52      726.32     78.49 o
  14   6   9     2040.22     1747.47     75.80 o
  16   6   9       40.90       26.34     73.23 o
  18   6   9      349.32      346.88     76.71 o
 -29   7   9      109.29       88.94     49.69 o
 -27   7   9        0.10       39.59     37.55 o
 -25   7   9     1271.49     1270.79    100.21 o
 -23   7   9       83.31      116.12     75.31 o
 -21   7   9     3500.75     3627.58    137.54 o
 -19   7   9       91.41      146.00     57.25 o
 -17   7   9      509.14      600.19     56.80 o
 -15   7   9       35.83      -12.84     44.58 o
 -13   7   9       13.81       49.87     26.91 o
 -11   7   9     1903.46     2081.21     76.27 o
  -9   7   9     1032.33      985.76     33.67 o
  -7   7   9     1209.73     1173.09     39.17 o
  -5   7   9       48.49       59.92     30.24 o
  -3   7   9     3401.44     3390.31     82.59 o
  -1   7   9      215.71      366.40     39.64 o
   1   7   9      466.73      497.87     42.99 o
   3   7   9     1208.06     1480.73     60.47 o
   5   7   9     1381.72     1366.93     66.80 o
   7   7   9      530.95      641.56     52.60 o
   9   7   9      116.62      105.81     53.98 o
  11   7   9      858.12      904.79     83.78 o
  13   7   9      865.73      823.55     70.82 o
  15   7   9       29.07      -59.10     70.29 o
  17   7   9      157.57       -3.53     76.60 o
 -28   8   9      461.68      279.23     59.43 o
 -26   8   9      203.06      128.89     44.28 o
 -24   8   9     1106.77      645.99    104.38 o
 -22   8   9      343.86      244.69     72.54 o
 -20   8   9      496.42      334.55     39.16 o
 -18   8   9     6335.41     6049.20    249.68 o
 -16   8   9     5001.41     5199.92    117.33 o
 -14   8   9      243.12      346.45     27.80 o
 -12   8   9       11.66       20.27     25.60 o
 -10   8   9     6537.59     6633.56    171.16 o
  -8   8   9      310.65      469.17     29.77 o
  -6   8   9      165.70      130.33     29.05 o
  -4   8   9     1890.38     2039.74     61.16 o
  -2   8   9      396.19      549.17     36.36 o
   0   8   9     2706.38     2981.15     99.94 o
   2   8   9     2111.47     2066.88    172.31 o
   4   8   9      427.49      577.40     47.36 o
   6   8   9     3720.78     3470.26    107.70 o
   8   8   9      284.54      358.39     50.76 o
  10   8   9      399.01      189.64     65.36 o
  12   8   9      579.46      530.83     65.34 o
  14   8   9      516.03      379.88     78.43 o
  16   8   9      665.70      516.75     72.77 o
  18   8   9       30.69      -59.54    168.91 o
 -27   9   9      225.56      182.09     54.07 o
 -25   9   9       68.79       78.99     52.80 o
 -23   9   9       49.63       26.66     41.82 o
 -21   9   9     3861.67     3565.35     98.83 o
 -19   9   9      115.27       20.79     34.79 o
 -17   9   9     1043.47      917.57     40.57 o
 -15   9   9     1798.61     2087.18     57.26 o
 -13   9   9    28866.52    32146.65    699.15 o
 -11   9   9      812.03      874.56     37.16 o
  -9   9   9      637.21      743.66     42.78 o
  -7   9   9      267.74      336.66     33.72 o
  -5   9   9     8954.40     9608.35    211.39 o
  -3   9   9       66.99       45.70     33.33 o
  -1   9   9        0.06      -45.50     36.75 o
   1   9   9      121.04      115.82     36.64 o
   3   9   9       29.54      109.20     43.57 o
   5   9   9       83.43      110.48     47.26 o
   7   9   9     1384.90     1158.67     84.12 o
   9   9   9       37.35       -2.69     53.73 o
  11   9   9       15.21       70.64     63.42 o
  13   9   9       18.32       17.16     69.18 o
  15   9   9      309.46      202.91     75.84 o
  17   9   9       75.20        0.78    123.53 o
 -26  10   9       53.57       69.97     55.67 o
 -24  10   9       52.82       24.56     54.79 o
 -22  10   9     1680.04     1409.57     58.09 o
 -20  10   9      203.43      272.53     42.67 o
 -18  10   9     1009.83      847.75     45.54 o
 -16  10   9      389.76      508.41     44.11 o
 -14  10   9     9321.98     9385.75    206.72 o
 -12  10   9       29.09       22.85     33.66 o
 -10  10   9     7204.73     7400.10    171.90 o
  -8  10   9     2282.31     2426.03     64.68 o
  -6  10   9    10357.92    11029.37    241.51 o
  -4  10   9       24.66       53.97     33.62 o
  -2  10   9     4317.19     4244.36    103.69 o
   0  10   9       65.59       66.29     41.38 o
   2  10   9      695.90      726.68     48.89 o
   4  10   9      483.31      443.56     50.27 o
   6  10   9       82.94       22.55     49.67 o
   8  10   9       76.13      110.24     52.70 o
  10  10   9       28.27       33.63     57.92 o
  12  10   9       65.00       77.77     69.43 o
  14  10   9      297.54      300.37     76.16 o
 -23  11   9       72.09      106.27     59.93 o
 -21  11   9      205.76      216.37     56.42 o
 -19  11   9      290.98      405.62     48.16 o
 -17  11   9      951.10     1042.75     51.24 o
 -15  11   9      936.03      777.49     46.78 o
 -13  11   9     2452.73     2632.95     76.54 o
 -11  11   9     2239.47     2047.54     86.81 o
  -9  11   9      389.30      434.52     39.74 o
  -7  11   9      801.36     1020.26     66.94 o
  -5  11   9        4.33      -16.76     37.74 o
  -3  11   9      338.72      360.49     41.95 o
  -1  11   9      119.26       91.15     42.70 o
   1  11   9     3294.59     3159.35     85.97 o
   3  11   9     2592.32     2847.91    114.01 o
   5  11   9     2615.38     2331.46     93.92 o
   7  11   9      214.02      151.50     55.24 o
   9  11   9        0.14      120.59     63.02 o
  11  11   9      572.86      649.96     71.47 o
  13  11   9       76.83       86.81     79.14 o
 -22  12   9      390.14      523.22     96.94 o
 -20  12   9      800.23     1138.51     86.10 o
 -18  12   9      107.41      146.39     54.92 o
 -16  12   9       85.71       91.13     47.71 o
 -14  12   9      196.41      289.35     48.24 o
 -12  12   9       54.18       14.51     42.29 o
 -10  12   9      574.20      536.38     45.24 o
  -8  12   9      135.39      115.20     43.66 o
  -6  12   9     3746.66     3687.22    145.92 o
  -4  12   9     1536.22     1737.30     91.56 o
  -2  12   9     2134.58     2411.68    100.03 o
   0  12   9      712.42      768.23     60.31 o
   2  12   9      272.88      241.20     50.89 o
   4  12   9      106.00       84.70     53.38 o
   6  12   9     4676.03     4424.71    194.50 o
   8  12   9      602.28      653.65     64.27 o
  10  12   9      163.40      123.54     70.73 o
  12  12   9      293.72      -14.45    125.62 o
 -19  13   9        0.65       19.65     65.37 o
 -17  13   9     1199.31     1334.27     65.12 o
 -15  13   9      158.66      186.80     51.79 o
 -13  13   9        9.71      -75.29     50.19 o
 -11  13   9     1494.28     1780.43     64.16 o
  -9  13   9       42.43        6.76     49.40 o
  -7  13   9        7.62       46.28     48.53 o
  -5  13   9      899.61     1183.07     75.66 o
  -3  13   9        8.84      -35.02     46.57 o
  -1  13   9     2930.54     2724.33     82.86 o
   1  13   9     3203.86     3192.22     90.89 o
   3  13   9      705.70      646.27     65.24 o
   5  13   9      345.32      439.54     59.24 o
   7  13   9      226.62      158.36     67.28 o
   9  13   9     1313.80      947.08    232.15 o
 -16  14   9      963.24      959.52     66.17 o
 -14  14   9      126.93      169.75     64.21 o
 -12  14   9      553.20      605.33     66.84 o
 -10  14   9      140.62      122.12     52.24 o
  -8  14   9      886.54     1101.59     59.71 o
  -6  14   9      151.18       42.24     56.54 o
  -4  14   9       22.88      -49.52     53.23 o
  -2  14   9     2408.64     2343.22     86.91 o
   0  14   9      640.15      615.61     58.31 o
   2  14   9     2254.33     1889.64     83.83 o
   4  14   9      330.74      265.73     60.56 o
   6  14   9      534.49      408.40    109.67 o
 -13  15   9      171.78      289.14     69.10 o
 -11  15   9      323.87      404.60     72.09 o
  -9  15   9      153.65      299.54     66.82 o
  -7  15   9       10.70       -3.28     60.72 o
  -5  15   9      191.02      200.38     67.13 o
  -3  15   9      201.81      279.84     58.89 o
  -1  15   9       24.67       17.76     72.41 o
   1  15   9       54.35       45.59    112.80 o
 -32   0  10       12.34       36.28     91.65 o
 -30   0  10     1788.61      903.39    153.80 o
 -28   0  10     1261.11      765.89     66.52 o
 -26   0  10        7.70      -13.07     48.60 o
 -24   0  10      674.16      403.86     42.13 o
 -22   0  10      490.92      315.22     30.40 o
 -20   0  10       22.32       64.60     24.10 o
 -14   0  10       29.06       40.60     18.64 o
 -12   0  10     4339.68     3938.44    122.36 o
 -10   0  10       12.99      -13.94     23.07 o
  -8   0  10      948.48     1393.48     54.08 o
  -6   0  10     1557.22     1898.39    105.64 o
  -4   0  10        0.21       48.14     42.28 o
  -2   0  10     2620.14     3093.43    184.70 o
   0   0  10     1486.53     1369.06     73.50 o
   2   0  10        3.17      -52.46     70.82 o
   4   0  10     3034.61     3187.04    121.67 o
   6   0  10     3061.89     2981.53    116.22 o
   8   0  10     1080.93      866.92     76.85 o
  10   0  10     3181.41     2920.71    119.48 o
  12   0  10     1281.21     1662.15    118.00 o
  14   0  10     5579.90     5893.73    202.38 o
  16   0  10       71.60      254.12     91.56 o
  18   0  10     1278.88     1284.31    113.17 o
  20   0  10     3015.21     2075.03    204.23 o
 -31   1  10      223.06      122.02     59.22 o
 -29   1  10      456.99      251.21     45.17 o
 -25   1  10      372.77      202.22     45.25 o
 -23   1  10      926.91      881.22     59.31 o
 -21   1  10       12.85      -17.79     38.91 o
 -19   1  10      380.27      464.19     37.14 o
 -17   1  10      362.57      442.64     32.88 o
 -15   1  10     1084.01     1355.85     49.76 o
 -13   1  10       60.32       68.63     31.42 o
 -11   1  10       67.63       57.62     14.06 o
  -9   1  10      263.14      244.67     17.96 o
  -7   1  10    15417.60    16907.00    362.87 o
  -5   1  10       42.95       37.21     26.01 o
  -3   1  10      436.66      440.60     34.25 o
  -1   1  10        1.84       22.71     34.43 o
   1   1  10     1132.32     1304.05     52.12 o
   3   1  10      694.29      915.06     50.13 o
   5   1  10      224.27      292.99     47.50 o
   7   1  10      135.20       62.25     50.18 o
   9   1  10     1872.97     2025.74     68.21 o
  11   1  10      525.92      493.30     56.15 o
  13   1  10        1.26      -17.09     53.76 o
  15   1  10       15.77      150.72     58.52 o
  17   1  10      152.58      260.25     66.08 o
  19   1  10     1200.12     1039.76     77.28 o
 -32   2  10        5.03       76.06     84.85 o
 -28   2  10       21.62       39.79     34.41 o
 -26   2  10     5820.81     4778.59    168.42 o
 -24   2  10      380.28      383.08     56.34 o
 -22   2  10     1883.39     1718.99     73.26 o
 -20   2  10     4166.76     4924.51    156.36 o
 -18   2  10     6319.40     6888.10    215.21 o
 -16   2  10      718.05      748.01     50.68 o
 -14   2  10     1906.46     2054.02     70.42 o
 -12   2  10       98.84      108.27     25.85 o
 -10   2  10      651.21      501.60     45.83 o
  -8   2  10      152.99      394.23     20.17 o
  -6   2  10     4057.99     4054.21     92.78 o
  -4   2  10      929.01      987.82     36.75 o
  -2   2  10       11.06      -45.40     33.58 o
   0   2  10     8280.20     8285.30    183.99 o
   2   2  10        3.82       -6.50     40.28 o
   4   2  10       86.36       40.18     47.71 o
   6   2  10       57.12      118.12     55.06 o
   8   2  10      248.45      298.92     52.34 o
  10   2  10     2594.88     2381.80     91.59 o
  12   2  10      136.38      190.03     56.74 o
  14   2  10       65.91       85.19     56.85 o
  16   2  10      281.65      366.62     64.95 o
  18   2  10       52.68      -83.67     65.92 o
 -31   3  10      610.48      238.75     73.40 o
 -29   3  10      136.75      -42.03     94.55 o
 -27   3  10      734.24      741.75    114.31 o
 -25   3  10      802.94      578.44     73.42 o
 -23   3  10     2771.19     2614.13    118.05 o
 -21   3  10     3626.74     3710.43    126.81 o
 -19   3  10     4899.30     4428.98    145.34 o
 -17   3  10      308.83      277.98     36.82 o
 -15   3  10     1632.12     1385.40     61.56 o
 -13   3  10     1333.80     1848.20     64.83 o
 -11   3  10      737.34      807.97     67.48 o
  -9   3  10     4064.60     3801.20    105.58 o
  -7   3  10      139.64      130.80     22.88 o
  -5   3  10      790.86      938.36     36.84 o
  -3   3  10     1262.51     1319.90     43.97 o
  -1   3  10       27.41       98.41     34.59 o
   1   3  10     5989.59     6572.58    151.09 o
   3   3  10       52.05      144.89     42.90 o
   5   3  10     2267.46     2113.41     68.94 o
   7   3  10      240.85      237.56     51.89 o
   9   3  10      274.65      371.32     53.55 o
  11   3  10      124.71      119.01     54.30 o
  13   3  10     1348.22     1609.08     74.84 o
  15   3  10        6.93       65.22     59.88 o
  17   3  10       18.58      -26.79     70.52 o
  19   3  10       59.39      111.63     76.39 o
 -30   4  10       31.25      -13.89    128.22 o
 -28   4  10     1509.70     1441.03    139.58 o
 -26   4  10     4924.76     4548.13    162.60 o
 -24   4  10     1787.03     1902.02    103.04 o
 -22   4  10      519.76      592.82     64.75 o
 -20   4  10      372.33      391.21     59.81 o
 -18   4  10    16048.27    17452.56    645.28 o
 -16   4  10     3389.44     3808.68    123.61 o
 -14   4  10     3617.07     4280.97    136.78 o
 -12   4  10     7404.16     7844.24    242.43 o
  -8   4  10     1868.72     1726.06     69.35 o
  -6   4  10      136.38      191.83     26.01 o
  -4   4  10     3076.77     3199.55    129.08 o
  -2   4  10     3379.78     3081.90     77.93 o
   0   4  10     1202.16     1356.98     52.26 o
   2   4  10      140.10      166.40     40.91 o
   4   4  10     2331.61     2555.17     74.85 o
   6   4  10      527.19      562.48     54.88 o
   8   4  10       20.38       10.08     53.20 o
  10   4  10       29.90       55.42     55.81 o
  12   4  10      786.20      889.11     60.30 o
  14   4  10       75.31      194.85     64.90 o
  16   4  10      711.56      635.23     71.46 o
  18   4  10      208.68      239.51     74.10 o
 -29   5  10      210.75      154.78    113.06 o
 -27   5  10       19.30     -130.86     87.24 o
 -25   5  10        0.04       -6.88     94.79 o
 -23   5  10     1440.34     1304.13     80.12 o
 -21   5  10     1304.30     1200.91     82.21 o
 -19   5  10     1321.32     1290.72     74.20 o
 -17   5  10     6338.50     6030.09    191.52 o
 -15   5  10     2124.72     2534.25     91.09 o
 -13   5  10     2164.83     2162.86    112.07 o
 -11   5  10      746.73      878.50     45.91 o
  -9   5  10      993.40      984.64     72.21 o
  -7   5  10       99.45       52.50     23.42 o
  -5   5  10     1143.65     1050.22     44.51 o
  -3   5  10     3863.20     4367.63    102.61 o
  -1   5  10       19.09       41.10     36.00 o
   1   5  10     2603.65     2624.71     89.38 o
   3   5  10     7319.13     6824.62    246.30 o
   5   5  10     3949.02     4167.65    160.17 o
   7   5  10      184.99      211.95     54.43 o
   9   5  10       50.84       74.32     57.17 o
  11   5  10     2472.31     2359.13     80.21 o
  13   5  10        1.10      -13.87     60.39 o
  15   5  10        8.22        5.24     69.73 o
  17   5  10       25.28       65.38     73.29 o
 -30   6  10      282.28       -0.64    135.36 o
 -28   6  10        7.47       61.33     99.81 o
 -26   6  10     1798.48     1890.42    109.24 o
 -24   6  10      372.28      440.86     75.80 o
 -22   6  10      599.20      739.92    106.70 o
 -20   6  10      289.45      149.74     89.93 o
 -18   6  10      524.84      552.59     58.30 o
 -16   6  10      783.34      764.96     52.88 o
 -14   6  10      159.22      149.58     40.66 o
 -12   6  10     1057.93     1372.98     60.62 o
 -10   6  10     6684.44     6092.65    301.76 o
  -8   6  10     1488.09     1380.69     66.21 o
  -6   6  10     2946.81     2885.09     98.17 o
  -4   6  10     1569.18     1450.78     51.23 o
  -2   6  10     2623.68     2708.57     72.12 o
   0   6  10       24.69       33.28     43.40 o
   2   6  10      800.61      755.30     72.80 o
   4   6  10      991.41     1129.72     57.22 o
   6   6  10      215.33      117.81     54.17 o
   8   6  10     1033.05     1219.23     84.75 o
  10   6  10      634.70      622.79     83.84 o
  12   6  10      182.28      182.11     59.40 o
  14   6  10      284.16      270.88     63.51 o
  16   6  10       67.17      126.71     75.72 o
  18   6  10       49.94       65.32    116.61 o
 -29   7  10      304.04      310.39    120.88 o
 -27   7  10     1066.48     1101.50    112.08 o
 -25   7  10     5052.64     4726.93    172.84 o
 -23   7  10      256.74      470.60     84.33 o
 -21   7  10        9.74      114.89     82.70 o
 -19   7  10     1860.33     2205.95    109.28 o
 -17   7  10        0.16      -74.87     50.48 o
 -15   7  10       76.42      102.37     49.37 o
 -13   7  10       47.57      -10.12     43.97 o
 -11   7  10       40.78       57.89     23.70 o
  -9   7  10     6508.60     6827.22    200.40 o
  -7   7  10       35.62       79.80     29.80 o
  -5   7  10      691.27      811.45     38.26 o
  -3   7  10      755.43     1011.99     43.12 o
  -1   7  10     3529.96     3548.10     89.52 o
   1   7  10        4.53      -15.13     41.82 o
   3   7  10       45.76      -14.50     45.09 o
   5   7  10     2446.50     2675.01    116.50 o
   7   7  10      949.28     1072.21     68.23 o
   9   7  10        0.56      -38.24     59.68 o
  11   7  10      376.86      493.71     68.83 o
  13   7  10      287.70      281.99     69.09 o
  15   7  10      145.78      204.80     81.91 o
  17   7  10      171.65      175.69    125.89 o
 -28   8  10     1281.86     1256.18    141.65 o
 -26   8  10     2516.86     2664.01    177.51 o
 -24   8  10       18.25        3.40     96.01 o
 -22   8  10        5.33       56.37     79.30 o
 -20   8  10     3049.23     3315.95    122.87 o
 -18   8  10     1400.12     1138.20     69.42 o
 -16   8  10      423.97      449.40     55.33 o
 -14   8  10     4550.30     3784.88    352.30 o
 -12   8  10     3216.52     3158.07    153.70 o
 -10   8  10     2701.93     2369.15     70.45 o
  -8   8  10     3700.09     3867.29     90.99 o
  -6   8  10     1244.09     1246.78     51.56 o
  -4   8  10     4084.23     4338.25    164.34 o
  -2   8  10     1335.88     1271.32     51.26 o
   0   8  10     1564.65     1620.29     59.73 o
   2   8  10      118.68      124.42     43.18 o
   4   8  10     2644.68     2490.13     76.18 o
   6   8  10       52.05      -31.49     51.59 o
   8   8  10       89.48       98.57     52.38 o
  10   8  10      699.15      595.50     78.21 o
  12   8  10      101.29       13.96     70.84 o
  14   8  10       24.42     -111.06     74.04 o
  16   8  10       26.94      -91.81    169.36 o
 -27   9  10       15.21      -41.80    113.14 o
 -25   9  10     1831.67     1687.31    121.24 o
 -23   9  10     1210.89     1379.51    106.13 o
 -21   9  10     1246.04     1197.43     84.28 o
 -19   9  10      245.69      277.28     64.17 o
 -17   9  10      476.57      450.50     55.95 o
 -15   9  10      510.55      578.94     37.18 o
 -13   9  10     1108.93     1195.10     64.84 o
 -11   9  10    13545.38    14215.94    322.04 o
  -9   9  10        6.12       -7.51     32.55 o
  -7   9  10        4.43       19.56     32.23 o
  -5   9  10       29.02       59.55     39.71 o
  -3   9  10      211.51      190.45     43.73 o
  -1   9  10      335.34      371.60     48.94 o
   1   9  10     4247.23     4149.60    251.19 o
   3   9  10       25.57      -68.05     45.37 o
   5   9  10      735.66      854.98     59.32 o
   7   9  10        1.51      -30.66     92.72 o
   9   9  10       10.51       25.87     67.26 o
  11   9  10     1839.64     1651.28     82.49 o
  13   9  10      403.45      403.92     93.88 o
  15   9  10      360.39      181.10    133.44 o
 -24  10  10      562.21      662.48    116.52 o
 -22  10  10       17.08      107.56     91.84 o
 -20  10  10      734.00      707.98     49.79 o
 -18  10  10      173.56      169.78     37.25 o
 -16  10  10     4639.05     4627.75    108.45 o
 -14  10  10        0.52       30.80     37.87 o
 -12  10  10     4151.03     4101.63     98.44 o
 -10  10  10    16281.00    16147.38    349.35 o
  -8  10  10      251.36      311.22     35.62 o
  -6  10  10      331.46      283.88     36.80 o
  -4  10  10       26.90       23.20     38.64 o
  -2  10  10     2132.52     2466.75     71.37 o
   0  10  10     1094.18     1202.06     59.58 o
   2  10  10      466.08      559.40     61.40 o
   4  10  10     1764.04     1718.11     66.15 o
   6  10  10       18.05      -34.26     53.70 o
   8  10  10      227.57      233.37     57.45 o
  10  10  10     1123.89      822.30     97.98 o
  12  10  10      139.38       14.20     79.70 o
  14  10  10        1.58      -98.27    142.96 o
 -23  11  10      527.07      616.82    123.37 o
 -21  11  10      256.51      194.62     51.08 o
 -19  11  10      617.37      752.85     49.99 o
 -17  11  10     4001.39     4186.83    137.94 o
 -15  11  10     1678.12     1541.46     56.26 o
 -13  11  10     7760.46     7027.91    158.90 o
 -11  11  10     6337.58     6284.27    169.54 o
  -9  11  10      302.95      291.79     41.38 o
  -7  11  10      115.63      259.59     40.59 o
  -5  11  10       54.14       27.16     39.98 o
  -3  11  10    11830.92    11794.54    259.33 o
  -1  11  10      158.02      161.92     42.60 o
   1  11  10      284.70      326.50     48.62 o
   3  11  10      665.36      640.15     56.08 o
   5  11  10      499.79      582.40     76.72 o
   7  11  10        0.25      -95.43     63.62 o
   9  11  10       31.03       38.48     67.72 o
  11  11  10       92.37      159.96     79.35 o
 -20  12  10      178.17      176.04     61.22 o
 -18  12  10       52.63       36.86     53.35 o
 -16  12  10      871.98      897.06     56.01 o
 -14  12  10       47.59       99.64     47.38 o
 -12  12  10      106.16      174.59     46.95 o
 -10  12  10     1247.09     1397.09     57.88 o
  -8  12  10      769.82      834.67     60.83 o
  -6  12  10      385.26      478.49     60.88 o
  -4  12  10      477.40      552.74     87.01 o
  -2  12  10     1068.07     1059.57     54.76 o
   0  12  10      523.02      435.54     55.62 o
   2  12  10        1.37        0.19     55.02 o
   4  12  10     1421.76     1340.88     92.39 o
   6  12  10       62.48      -15.40     59.65 o
   8  12  10     3818.15     3482.97    108.92 o
  10  12  10       18.45       17.75    134.04 o
 -19  13  10       62.75      -94.64     66.13 o
 -17  13  10     1724.58     2027.08     80.41 o
 -15  13  10       32.65       71.93     58.70 o
 -13  13  10     1166.31     1260.05     82.28 o
 -11  13  10       97.55      252.80     52.18 o
  -9  13  10        1.11      -69.88     46.59 o
  -7  13  10      314.90      395.50     76.29 o
  -5  13  10      210.45      188.43     50.83 o
  -3  13  10      400.27      503.66     52.22 o
  -1  13  10       16.51        3.71     53.14 o
   1  13  10     2739.61     2466.11     99.13 o
   3  13  10      518.85      458.97     63.16 o
   5  13  10     2071.72     1988.87    105.77 o
   7  13  10       41.34       74.43    125.32 o
 -14  14  10       25.87       71.98     67.38 o
 -12  14  10       14.92        2.31     66.76 o
 -10  14  10       36.63       84.84     59.44 o
  -8  14  10        0.35       76.89     56.40 o
  -6  14  10      870.06      811.45     58.41 o
  -4  14  10       34.91      159.33     56.87 o
  -2  14  10     2617.03     2619.76    146.51 o
   0  14  10      290.29      363.62     60.59 o
   2  14  10      631.95      437.06     66.26 o
   4  14  10      179.48       42.72    128.05 o
  -7  15  10     2471.47     3034.93    161.60 o
  -5  15  10     2994.07     2756.18    241.30 o
  -3  15  10      208.02      375.90    127.54 o
 -27   1  11      353.27      269.91     63.00 o
 -25   1  11      132.78       84.00     42.10 o
 -23   1  11     3031.69     2067.01    103.81 o
 -21   1  11    10034.30     7929.50    244.47 o
 -19   1  11        1.16       -5.66     34.78 o
 -17   1  11     5901.80     5589.41    173.42 o
 -15   1  11     1320.53     1903.33     66.44 o
 -13   1  11     2662.88     2846.31     93.43 o
 -11   1  11     1807.96     2065.54     76.99 o
  -9   1  11     5874.75     5517.76    121.52 o
  -7   1  11      817.20      668.73     30.37 o
  -5   1  11       30.78      -24.24     30.36 o
  -3   1  11       14.41        2.98     34.88 o
  -1   1  11      498.27      547.60     41.66 o
   1   1  11      243.70      245.87     41.81 o
   3   1  11      293.22      189.22     49.13 o
   5   1  11     1762.23     1766.92     67.13 o
   7   1  11     8658.96     9383.82    237.94 o
   9   1  11     4064.76     4347.98    112.01 o
  11   1  11       52.63      -71.63     54.08 o
  13   1  11        7.25      129.25     65.51 o
  15   1  11      205.29      176.47     61.24 o
  17   1  11       41.46        1.71     72.06 o
 -30   2  11      183.45       69.79     85.09 o
 -28   2  11      713.41      535.31     69.09 o
 -26   2  11     2016.54     1622.84     84.62 o
 -24   2  11     1724.82     1415.73     71.37 o
 -22   2  11      250.30      255.36     47.69 o
 -20   2  11     2166.91     2017.97     75.79 o
 -18   2  11     6838.00     8320.84    342.77 o
 -16   2  11     1028.06     1392.94     56.07 o
 -14   2  11      846.92      894.02     43.32 o
 -12   2  11      247.28      277.13     30.54 o
 -10   2  11     6804.68     6491.44    270.42 o
  -8   2  11     1079.05     1220.29     36.35 o
  -6   2  11      295.58      357.52     31.58 o
  -4   2  11     5400.69     5809.24    131.57 o
  -2   2  11     1874.18     1858.36     57.28 o
   0   2  11      645.67      638.12     45.99 o
   2   2  11     6618.29     6890.60    172.00 o
   4   2  11     1449.23     1568.37     72.89 o
   6   2  11     2439.79     2531.40    105.13 o
   8   2  11      219.34      171.01     54.04 o
  10   2  11      116.34       -6.36     58.81 o
  12   2  11      118.56      141.89     52.84 o
  14   2  11        1.37      -20.20     58.34 o
  16   2  11       23.13      125.62     63.24 o
  18   2  11      219.34      138.28     85.80 o
 -31   3  11      600.02      380.29    128.66 o
 -29   3  11     2146.67     1832.39    117.59 o
 -27   3  11       79.20       27.80     85.46 o
 -25   3  11      574.85      671.06    128.52 o
 -23   3  11    10341.30    10249.32    316.93 o
 -21   3  11     4281.08     4704.44    154.24 o
 -19   3  11      233.56      370.81     45.47 o
 -17   3  11      777.64      732.93     44.57 o
 -15   3  11    15884.56    17017.80    517.60 o
 -13   3  11     1146.15     1283.67     55.18 o
 -11   3  11       39.51       10.35     28.78 o
  -9   3  11      855.88     1000.66    100.82 o
  -7   3  11      115.15      135.73     25.36 o
  -5   3  11     2138.51     2137.18     66.00 o
  -3   3  11     1091.74     1046.03     42.92 o
  -1   3  11      592.59      607.67     41.38 o
   1   3  11     2998.71     2912.11    103.10 o
   3   3  11      255.54      289.67     50.32 o
   5   3  11      474.65      441.57     66.14 o
   7   3  11        0.97      -42.48     54.13 o
   9   3  11      224.71      153.20     57.42 o
  11   3  11      796.40      700.63     60.77 o
  13   3  11       59.87      226.07     63.94 o
  15   3  11       82.40       74.21     72.78 o
  17   3  11      131.00      110.84     77.81 o
 -30   4  11      146.12      -73.03    123.14 o
 -28   4  11      328.12      409.59     97.09 o
 -26   4  11     3538.11     2916.71    124.61 o
 -24   4  11       99.81       85.78     69.29 o
 -22   4  11     2264.84     2639.79    153.35 o
 -20   4  11     1447.88     1571.94    118.83 o
 -18   4  11      229.84      157.09     41.91 o
 -16   4  11     7478.23     7932.37    246.43 o
 -14   4  11     7466.00     8379.40    259.23 o
 -12   4  11     1539.20     1537.70     63.18 o
  -8   4  11       97.70       59.59     22.83 o
  -6   4  11      120.82      215.29     30.47 o
  -4   4  11      661.74      519.19     37.78 o
  -2   4  11     1247.55     1444.65     51.72 o
   0   4  11      374.20      360.25     43.03 o
   2   4  11       42.21       57.93     44.11 o
   4   4  11      933.45     1098.87     53.61 o
   6   4  11      632.47      674.68     56.01 o
   8   4  11        0.59      -56.57     56.39 o
  10   4  11       56.87       72.50     58.04 o
  12   4  11        0.60      -28.35     67.11 o
  14   4  11      117.16       -3.23     70.02 o
  16   4  11      286.16      437.29     85.67 o
 -29   5  11       21.42     -157.75    134.26 o
 -27   5  11        3.97      114.62     87.79 o
 -25   5  11      773.37      709.90     90.78 o
 -23   5  11     1042.15     1076.12    123.31 o
 -21   5  11        8.73      -32.55     56.36 o
 -19   5  11     2706.89     2801.86    103.51 o
 -17   5  11      133.19      136.87     42.79 o
 -15   5  11     1288.45     1555.21     76.39 o
 -13   5  11      756.28     1008.83     67.82 o
 -11   5  11       78.35       54.62     41.42 o
  -9   5  11     2699.33     2461.09    161.46 o
  -7   5  11      279.53      392.25     35.72 o
  -5   5  11      691.21      704.88     41.52 o
  -3   5  11     1732.45     1908.98     58.20 o
  -1   5  11     1157.84     1248.53     51.69 o
   1   5  11      855.16      996.81     86.14 o
   3   5  11        0.04       52.07     46.88 o
   5   5  11     4418.35     4547.60    117.64 o
   7   5  11      181.40      179.82     59.82 o
   9   5  11       20.88       27.89     57.75 o
  11   5  11     1225.60      921.66     66.98 o
  13   5  11      330.55      121.38     65.32 o
  15   5  11        3.01      -86.67     73.36 o
  17   5  11      107.20      114.72    119.45 o
 -28   6  11      449.99      533.80    181.55 o
 -26   6  11     2819.93     2413.16    149.48 o
 -24   6  11      154.77       40.17     73.40 o
 -22   6  11      479.18      758.38     79.34 o
 -20   6  11      278.44      439.82     59.32 o
 -18   6  11     6583.95     6674.27    212.44 o
 -16   6  11     2864.70     3441.70    117.81 o
 -14   6  11     1333.11     1601.87     97.24 o
 -12   6  11      301.29      255.23     46.44 o
 -10   6  11      711.51      760.79     73.26 o
  -8   6  11     1260.39     1137.05     81.13 o
  -6   6  11      558.23      653.56     37.31 o
  -4   6  11      458.02      493.95     38.11 o
  -2   6  11      286.26      200.30     40.79 o
   0   6  11     2651.98     2853.86     79.34 o
   2   6  11     5296.31     4965.21    136.06 o
   4   6  11      551.24      590.54     51.98 o
   6   6  11      114.25       77.27     55.75 o
   8   6  11      153.43      176.91     61.50 o
  10   6  11      459.63      423.88     64.71 o
  12   6  11       10.17        9.79     65.95 o
  14   6  11      170.41      158.18     70.09 o
  16   6  11        0.66      -48.95    127.14 o
 -27   7  11      601.18      656.05    154.35 o
 -25   7  11      358.84      252.75     95.93 o
 -23   7  11      172.58      225.62     79.44 o
 -21   7  11      454.89      544.42     67.99 o
 -19   7  11       63.72       47.98     55.62 o
 -17   7  11       27.16       49.08     50.84 o
 -15   7  11      352.32      311.06     62.03 o
 -13   7  11      426.73      453.11     72.79 o
 -11   7  11        3.96       21.51     23.50 o
  -9   7  11      356.86      293.39     29.61 o
  -7   7  11       47.04       81.33     32.55 o
  -5   7  11      474.68      498.89     42.03 o
  -3   7  11        4.84        6.74     39.40 o
  -1   7  11        0.41      -55.18     42.24 o
   1   7  11      260.06      277.69     46.27 o
   3   7  11      838.88      917.33     89.07 o
   5   7  11       81.37      -14.24     57.91 o
   7   7  11     1224.97     1216.58    115.46 o
   9   7  11       85.58       -5.59     78.61 o
  11   7  11      752.56      566.07     70.89 o
  13   7  11       10.24       56.06     77.46 o
  15   7  11       29.01     -148.85     99.24 o
 -26   8  11        7.40       -0.55    106.48 o
 -24   8  11      317.55      380.64     95.65 o
 -22   8  11      371.50      199.80     71.67 o
 -20   8  11     1003.35      890.50     74.78 o
 -18   8  11      996.42     1139.59     93.02 o
 -16   8  11      252.23      456.33     56.40 o
 -14   8  11     2036.41     2031.53     80.63 o
 -12   8  11    10280.47     9430.67    598.91 o
 -10   8  11     2609.54     2752.64    168.61 o
  -8   8  11     1558.22     1657.59    100.01 o
  -6   8  11      173.95      222.32     40.40 o
  -4   8  11      331.55      384.90     42.38 o
  -2   8  11        4.98      -10.92     41.59 o
   0   8  11       60.10       69.50     43.28 o
   2   8  11     1049.69     1170.67     81.70 o
   4   8  11     1048.44     1162.99     63.67 o
   6   8  11      116.74       76.60     58.45 o
   8   8  11      988.88     1005.03     79.15 o
  10   8  11       41.24       83.91     71.03 o
  12   8  11     1475.91     1585.88     95.26 o
  14   8  11      165.26       59.44    131.66 o
 -25   9  11     1943.03     1969.56    166.84 o
 -23   9  11       38.80      -89.34     97.71 o
 -21   9  11     1463.19     1620.11     89.88 o
 -19   9  11     1528.37     1789.94    107.46 o
 -17   9  11      447.07      436.34     77.51 o
 -15   9  11     2791.05     2683.55    103.67 o
 -13   9  11        4.53       15.56     31.59 o
 -11   9  11      373.39      353.26     48.90 o
  -9   9  11      970.89      866.66     45.62 o
  -7   9  11    13614.27    13866.89    638.22 o
  -5   9  11     1682.18     1754.58     88.53 o
  -3   9  11     1549.29     1658.45     65.62 o
  -1   9  11     3492.28     3326.70    115.28 o
   1   9  11     3817.80     3898.25    173.96 o
   3   9  11      320.79      297.91     53.63 o
   5   9  11      109.06      128.12     53.77 o
   7   9  11     1098.96      989.58     86.22 o
   9   9  11       74.03      107.09     75.40 o
  11   9  11       32.01      -89.13     77.87 o
  13   9  11      587.12      354.88    128.18 o
 -24  10  11      124.24      245.06    103.37 o
 -22  10  11      330.29      368.67     82.07 o
 -20  10  11     1197.05     1421.02     95.05 o
 -18  10  11       62.66      128.54     73.75 o
 -16  10  11      947.44      923.18    136.18 o
 -14  10  11     1117.86     1174.49     50.52 o
 -12  10  11      431.24      747.97     43.90 o
 -10  10  11        6.80       32.05     39.35 o
  -8  10  11    12019.93    11548.12    319.50 o
  -6  10  11     1280.24     1262.71     63.01 o
  -4  10  11     1935.00     1816.72     65.32 o
  -2  10  11       12.59      -39.22     47.58 o
   0  10  11     2074.20     2214.85    111.67 o
   2  10  11     1809.89     2152.09    143.33 o
   4  10  11     2754.80     2602.91    179.26 o
   6  10  11      409.95      387.14     60.34 o
   8  10  11     1356.89     1329.37    130.88 o
  10  10  11     1087.36      939.91     77.27 o
 -21  11  11      377.44      598.84     96.95 o
 -19  11  11      160.46       88.49     85.40 o
 -17  11  11       52.41       99.70     45.05 o
 -15  11  11      897.72      708.73     46.23 o
 -13  11  11      351.62      260.73     43.10 o
 -11  11  11        1.50       -4.69     43.64 o
  -9  11  11     2185.74     2210.37    176.97 o
  -7  11  11     1765.12     2026.91    117.86 o
  -5  11  11     1394.07     1510.88    107.75 o
  -3  11  11     1475.26     1540.29     60.77 o
  -1  11  11      768.52      884.93     61.45 o
   1  11  11      249.44      239.11     60.46 o
   3  11  11      363.11      309.75     58.45 o
   5  11  11      404.87      372.25     66.52 o
   7  11  11     1637.26     1518.10    102.53 o
   9  11  11      673.39      501.80     98.06 o
 -20  12  11     1956.12     2070.50    113.25 o
 -18  12  11       49.95       88.99     56.17 o
 -16  12  11       75.22      146.24     51.55 o
 -14  12  11      552.71      654.99     61.42 o
 -12  12  11      692.01      736.38     84.01 o
 -10  12  11       57.56       72.07     56.48 o
  -8  12  11      193.61      292.00     52.28 o
  -6  12  11       46.95       56.70     47.56 o
  -4  12  11     1679.65     1706.73     68.77 o
  -2  12  11       16.54      139.78     53.61 o
   0  12  11     1882.35     1829.42    122.65 o
   2  12  11      192.48      225.14     61.73 o
   4  12  11      768.41      851.63     71.55 o
   6  12  11     1060.91      760.43     77.11 o
 -17  13  11       20.46       31.15     68.06 o
 -15  13  11      163.77      107.02     65.81 o
 -13  13  11      171.11      109.96     59.60 o
 -11  13  11      172.89      176.79     57.11 o
  -9  13  11      187.57      160.50     55.98 o
  -7  13  11      163.85      151.25     60.37 o
  -5  13  11      956.81     1107.43     62.07 o
  -3  13  11       15.18       -5.77     57.26 o
  -1  13  11        4.26      -24.94     58.87 o
   1  13  11      341.62      425.47     68.69 o
   3  13  11       42.40      131.55     68.27 o
 -12  14  11       38.61      -22.52     67.42 o
 -10  14  11      512.75      782.18     71.99 o
  -8  14  11       24.10      -23.92     65.52 o
  -6  14  11       67.41      -26.58     64.80 o
  -4  14  11      600.06      477.84     64.62 o
  -2  14  11       63.25       73.73     63.91 o
 -14   0  12     4663.64     5178.63    160.32 o
 -12   0  12     1526.54     1587.32     62.03 o
 -10   0  12      426.32      253.18     46.96 o
  -8   0  12       97.07      181.73     55.01 o
  -6   0  12      384.84      528.89     50.52 o
  -4   0  12      798.97      778.49     66.84 o
  -2   0  12      900.57      825.66    131.37 o
   0   0  12     2235.37     2100.22    149.28 o
   2   0  12     1479.84     1475.79    115.62 o
   4   0  12      996.18      862.79     79.00 o
   6   0  12     2301.14     2309.87    212.95 o
   8   0  12     3072.90     2411.11    116.82 o
  10   0  12      101.98       -0.23     78.97 o
  12   0  12       51.85       85.69     82.88 o
  14   0  12      807.93      767.96    100.16 o
  16   0  12     1946.54     1739.13    128.32 o
 -29   1  12        2.49       65.78     60.29 o
 -23   1  12      527.79      278.84     39.86 o
 -19   1  12      431.83      343.15     29.18 o
 -17   1  12     1959.15     2286.89     75.84 o
 -15   1  12      937.93     1239.03     50.07 o
 -13   1  12      496.87      606.20     38.68 o
 -11   1  12      510.68      604.85     35.28 o
  -9   1  12      217.52      303.99     26.47 o
  -7   1  12     3575.37     3541.37    102.02 o
  -5   1  12       15.43       13.76     34.83 o
  -3   1  12      387.60      533.31     51.11 o
  -1   1  12     3127.44     3313.87     87.77 o
   1   1  12     2362.92     2521.08     76.13 o
   3   1  12      240.62      178.79     64.15 o
   5   1  12       91.55        7.49     53.44 o
   7   1  12     1140.09     1138.84     63.46 o
   9   1  12        5.91       61.18     60.53 o
  11   1  12      701.33      739.95     72.85 o
  13   1  12        2.47      -81.73     65.42 o
  15   1  12        6.29       66.34     73.17 o
 -30   2  12      222.30      215.91     86.51 o
 -28   2  12     1173.60      631.61     68.92 o
 -26   2  12     1197.57      795.92     65.22 o
 -24   2  12      706.19      563.58     50.87 o
 -22   2  12       23.35       38.34     46.00 o
 -20   2  12    12708.76    13622.12    415.83 o
 -18   2  12      414.49      383.00     41.51 o
 -16   2  12     1135.37     1314.17     87.29 o
 -14   2  12     1994.97     2960.54     99.50 o
 -12   2  12     4248.00     4542.17    175.93 o
 -10   2  12       92.37      124.78     31.16 o
  -8   2  12      161.35      107.56     26.03 o
  -6   2  12     1115.82     1104.67     43.00 o
  -4   2  12      712.64      891.61     44.13 o
  -2   2  12     1620.03     1924.21     62.79 o
   0   2  12      537.99      593.15     48.51 o
   2   2  12      482.99      421.29     51.57 o
   4   2  12      501.56      452.31     54.15 o
   6   2  12      779.33      860.86     62.68 o
   8   2  12      406.30      390.57     64.24 o
  10   2  12     1324.06     1251.08     75.14 o
  12   2  12      194.80      161.85     64.53 o
  14   2  12        0.29      -81.47     68.30 o
  16   2  12       70.21        1.78     74.22 o
 -29   3  12      119.28      231.37     96.36 o
 -27   3  12       16.53       -8.20     79.93 o
 -25   3  12      782.82      918.95     72.83 o
 -23   3  12     3115.30     2551.75    113.82 o
 -21   3  12     1002.63     1095.69     76.97 o
 -19   3  12     1096.72     1015.29     57.75 o
 -17   3  12    11218.34    12006.37    367.23 o
 -15   3  12     5494.28     6278.05    196.97 o
 -13   3  12     2972.53     3153.29    105.65 o
 -11   3  12      159.41      271.40     45.44 o
  -9   3  12      800.82      892.69     64.82 o
  -7   3  12      344.11      519.67     44.70 o
  -5   3  12        6.24       24.08     36.63 o
  -3   3  12       20.77       11.07     38.75 o
  -1   3  12     1027.83      994.21     49.84 o
   1   3  12        1.35      -12.35     49.42 o
   3   3  12       90.27      133.80     52.03 o
   5   3  12       28.78       24.61     54.57 o
   7   3  12      718.33      586.68     64.56 o
   9   3  12        2.49      -33.57     66.37 o
  11   3  12      143.68       77.18     65.37 o
  13   3  12       40.02       17.18     64.16 o
  15   3  12      526.71      604.88     90.75 o
 -28   4  12     1190.92     1147.64    107.95 o
 -26   4  12      128.05      138.37     75.71 o
 -24   4  12      795.95      748.77     79.80 o
 -22   4  12       59.45      -12.91     62.39 o
 -20   4  12    15112.47    14448.77    443.65 o
 -18   4  12     3587.94     3856.48    128.38 o
 -16   4  12     2379.65     2646.18     93.56 o
 -14   4  12     1492.00     1426.27     59.61 o
 -12   4  12     7918.20     8769.32    271.59 o
 -10   4  12      807.94      667.35     93.11 o
  -8   4  12     7448.04     7665.68    285.59 o
  -6   4  12     3833.98     3849.59     93.21 o
  -4   4  12     1797.40     1984.20     61.40 o
  -2   4  12     2443.26     2426.48     79.67 o
   0   4  12     1074.49     1093.01     54.48 o
   2   4  12       25.25      -20.25     49.56 o
   4   4  12     1009.07      992.44     59.63 o
   6   4  12      239.28      187.28     61.14 o
   8   4  12       32.57      127.75     57.23 o
  10   4  12        9.25       74.60     66.05 o
  12   4  12       22.74       79.49     69.03 o
  14   4  12       44.62      113.15     87.03 o
  16   4  12       10.47        1.23    186.66 o
 -29   5  12        3.27      145.48    121.77 o
 -27   5  12       71.57      180.76     82.78 o
 -25   5  12     1810.41     1626.72    117.07 o
 -23   5  12     1473.47     1220.86     82.21 o
 -21   5  12       18.97       29.74     82.09 o
 -19   5  12       30.19        6.35     69.74 o
 -17   5  12       21.22       25.81     42.73 o
 -15   5  12     5265.97     5504.80    175.71 o
 -13   5  12      868.60      963.60     71.85 o
 -11   5  12     3383.17     3986.53    158.81 o
  -9   5  12      156.63       52.36     29.51 o
  -7   5  12     3159.02     2824.98    135.37 o
  -5   5  12     1052.32     1093.13     69.47 o
  -3   5  12     5620.17     5770.21    134.29 o
  -1   5  12      268.43      292.31     48.29 o
   1   5  12       76.43       55.83     48.25 o
   3   5  12     1233.61     1517.97     62.84 o
   5   5  12       84.16        5.56     59.80 o
   7   5  12       30.79       61.85     79.41 o
   9   5  12      910.87      738.30     73.71 o
  11   5  12      297.46      255.73     73.98 o
  13   5  12       59.63       32.26     74.09 o
  15   5  12       95.76      -17.84    121.51 o
 -28   6  12      312.82      408.37    108.81 o
 -26   6  12      256.36      340.55     93.05 o
 -24   6  12      245.54      284.60     84.21 o
 -22   6  12      169.57      218.35     72.61 o
 -20   6  12     1440.05     1837.67    104.30 o
 -18   6  12      641.56      795.55     57.72 o
 -16   6  12     7311.92     8050.70    302.76 o
 -14   6  12      848.35      917.49     56.94 o
 -12   6  12      998.33     1057.63     59.13 o
 -10   6  12      941.29      800.27    104.02 o
  -8   6  12       34.78      -18.24     30.06 o
  -6   6  12       47.77       14.17     41.74 o
  -4   6  12      138.20       95.14     38.99 o
  -2   6  12     2962.92     3088.55     92.56 o
   0   6  12     2320.51     2370.24     82.68 o
   2   6  12      906.09     1001.11     64.65 o
   4   6  12      371.51      274.96     75.84 o
   6   6  12        0.21      -91.12     60.75 o
   8   6  12        1.53      -39.76     64.67 o
  10   6  12       49.60       24.23     64.56 o
  12   6  12       65.63       39.64     71.39 o
  14   6  12      117.68       65.33     99.99 o
 -27   7  12      101.00      136.09    109.57 o
 -25   7  12      928.17      908.57    189.74 o
 -23   7  12      115.46      238.76     83.31 o
 -21   7  12     1968.25     1957.33    128.16 o
 -19   7  12     5501.43     5423.46    179.16 o
 -17   7  12     3751.50     4393.68    148.63 o
 -15   7  12      138.12      114.32     50.20 o
 -13   7  12     4725.04     5628.39    182.90 o
 -11   7  12      712.57      468.39     77.41 o
  -9   7  12     2983.37     2437.93    237.83 o
  -7   7  12     1537.68     1359.45     60.23 o
  -5   7  12      174.25      136.36     41.04 o
  -3   7  12     1531.61     1655.07     68.11 o
  -1   7  12      345.88      367.19     53.87 o
   1   7  12      678.50      643.71     53.04 o
   3   7  12      485.81      422.18     53.25 o
   5   7  12      303.26      344.79     65.65 o
   7   7  12        2.06      -94.36     78.19 o
   9   7  12      443.47      426.45     74.85 o
  11   7  12      120.36      205.80     73.69 o
  13   7  12       88.64       32.16    100.58 o
 -26   8  12       35.26       84.23    118.80 o
 -24   8  12     1265.49     1199.56    115.33 o
 -22   8  12       24.68       48.08     82.38 o
 -20   8  12     1445.14     1581.16    151.34 o
 -18   8  12      952.78     1217.85     75.26 o
 -16   8  12     2672.81     3076.77    114.29 o
 -14   8  12     1396.67     1800.95    135.57 o
 -12   8  12        5.01       -9.98     28.26 o
 -10   8  12     1096.25     1022.89     92.23 o
  -8   8  12     5208.15     4876.34    306.63 o
  -6   8  12      583.82      483.46     42.57 o
  -4   8  12      908.14      947.39     52.35 o
  -2   8  12     4289.27     4435.84    119.86 o
   0   8  12     4964.23     5087.40    210.87 o
   2   8  12       20.93       11.43     53.69 o
   4   8  12     1325.54     1335.18    167.73 o
   6   8  12     1031.91      895.66     87.27 o
   8   8  12      366.30      445.59     70.74 o
  10   8  12       78.00      302.40     77.77 o
  12   8  12       68.08      -22.91    126.31 o
 -23   9  12      113.47      -10.12     84.54 o
 -21   9  12      213.32      218.03     86.35 o
 -19   9  12       22.92       52.99     69.36 o
 -17   9  12     1887.21     2032.20     94.70 o
 -15   9  12     2063.85     2155.52     93.17 o
 -13   9  12      499.03      474.29     63.38 o
 -11   9  12      106.34      117.20     36.07 o
  -9   9  12      385.11      383.79     43.17 o
  -7   9  12     2967.53     2757.58     85.99 o
  -5   9  12    14622.45    14580.03    405.81 o
  -3   9  12      223.65      148.95     47.31 o
  -1   9  12      419.93      430.68     68.72 o
   1   9  12       60.72       -5.47     59.45 o
   3   9  12       50.97       99.33     61.13 o
   5   9  12      116.05      177.03     59.45 o
   7   9  12      685.62      828.64    100.47 o
   9   9  12       42.41       88.12     89.29 o
  11   9  12      652.68      236.45    133.66 o
 -22  10  12      910.55     1077.34    108.29 o
 -20  10  12       16.57       -9.65    114.41 o
 -18  10  12       43.27      114.79    130.05 o
 -16  10  12       12.83      -14.52     76.64 o
 -14  10  12      996.31      853.59    129.52 o
 -12  10  12       72.63      110.90     40.99 o
 -10  10  12     6440.99     5597.05    358.68 o
  -8  10  12        5.87      -70.98     47.32 o
  -6  10  12       11.42       18.54     47.14 o
  -4  10  12     6798.64     6583.75    280.47 o
  -2  10  12        0.50      -30.58     53.12 o
   0  10  12        1.99        1.27     57.46 o
   2  10  12     1530.86     1377.07     86.25 o
   4  10  12       37.67       56.69     65.49 o
   6  10  12      497.24      453.49     70.15 o
   8  10  12        9.47      -95.54    126.95 o
 -21  11  12        7.05      -12.80     99.52 o
 -19  11  12      295.05      492.31     89.29 o
 -17  11  12      610.97      822.52    101.04 o
 -15  11  12      181.87      117.09     45.80 o
 -13  11  12       18.57      -21.74     47.32 o
 -11  11  12     6905.95     6795.28    414.45 o
  -9  11  12     1611.08     1454.14     70.22 o
  -7  11  12      657.13      615.22     53.32 o
  -5  11  12     7846.03     7697.32    341.34 o
  -3  11  12      266.10      205.53     55.04 o
  -1  11  12      140.35      180.88     58.53 o
   1  11  12      147.96      217.77     63.70 o
   3  11  12     2245.45     1862.65     85.94 o
   5  11  12      180.08      189.76     76.49 o
   7  11  12      163.19      150.37    140.99 o
 -18  12  12      204.78      227.65     88.00 o
 -16  12  12     1006.73      977.39    124.11 o
 -14  12  12      389.75      467.52     59.37 o
 -12  12  12     1048.40     1084.52     68.74 o
 -10  12  12        0.50        6.26     55.42 o
  -8  12  12       78.75      188.57     58.09 o
  -6  12  12       24.47      -17.56     52.35 o
  -4  12  12     1481.53     1608.34    150.19 o
  -2  12  12      855.62      907.88     71.07 o
   0  12  12     1246.82     1413.10    123.40 o
   2  12  12        1.51      -12.61     70.45 o
   4  12  12      601.65      508.80    143.79 o
 -13  13  12      233.13      232.33     76.27 o
 -11  13  12      256.58      283.72     65.07 o
  -9  13  12      514.72      498.45    100.23 o
  -7  13  12      566.87      610.26     88.05 o
  -5  13  12      432.45      446.15     58.91 o
  -3  13  12       61.80      -17.41     62.04 o
  -1  13  12      507.82      469.96     97.17 o
 -17   1  13     5589.60     5563.99    199.62 o
 -15   1  13     3269.51     3648.55    118.11 o
 -11   1  13     5732.03     5987.55    131.90 o
  -9   1  13     2113.35     2427.72     62.36 o
  -7   1  13     3466.86     3320.31     83.11 o
  -5   1  13      614.61      933.18     47.71 o
  -3   1  13      576.65      557.80     53.88 o
  -1   1  13      476.51      408.98     49.94 o
   1   1  13      620.97      673.47     84.30 o
   3   1  13        0.58       38.42     56.50 o
   5   1  13      513.20      570.13     59.66 o
   7   1  13      791.21      671.95     61.54 o
   9   1  13       37.48       77.75     65.31 o
  11   1  13       28.56      118.50     64.24 o
  13   1  13     1007.86      942.76     80.12 o
 -28   2  13      338.58      159.90     62.55 o
 -26   2  13      577.80      238.39     49.80 o
 -24   2  13        0.57      -25.14     45.32 o
 -22   2  13      457.70      354.24     42.88 o
 -20   2  13     3421.20     3714.00    122.47 o
 -18   2  13      712.37     1064.59     56.22 o
 -16   2  13        4.57      -29.65     42.43 o
 -14   2  13      209.09      216.17     41.39 o
 -12   2  13    10880.44    12032.13    368.44 o
 -10   2  13       29.31       18.21     30.73 o
  -8   2  13        9.73      -16.54     31.21 o
  -6   2  13      580.11      689.59     57.77 o
  -4   2  13     3243.55     3407.94     96.19 o
  -2   2  13      321.71      324.52     50.67 o
   0   2  13      853.29     1139.58    142.76 o
   2   2  13      633.91      734.62     61.71 o
   4   2  13     2721.25     2848.61     92.54 o
   6   2  13        0.02       49.99     66.71 o
   8   2  13      110.68      115.95     69.55 o
  10   2  13      159.59      149.17     70.73 o
  12   2  13      697.00      569.60     80.68 o
  14   2  13       86.24       48.10     79.06 o
 -29   3  13      109.46      103.12    123.18 o
 -27   3  13     1511.93      926.94     83.10 o
 -25   3  13       53.48       35.64     63.76 o
 -23   3  13      444.39      492.67     70.59 o
 -21   3  13        4.52       22.23     51.49 o
 -19   3  13       12.63       91.30     49.21 o
 -17   3  13    11830.25    14385.10    439.89 o
 -15   3  13     6411.06     7324.51    227.44 o
 -13   3  13       14.77       23.43     40.09 o
 -11   3  13      508.96      394.98     72.30 o
  -9   3  13     6971.95     6749.88    408.74 o
  -7   3  13     1116.84     1218.80     49.49 o
  -5   3  13       13.67       48.27     42.40 o
  -3   3  13     2506.41     2691.65     76.46 o
  -1   3  13      447.96      332.14     49.49 o
   1   3  13     1464.19     1667.64     73.07 o
   3   3  13     1335.49     1134.08     89.47 o
   5   3  13      634.73      506.73     66.12 o
   7   3  13      555.11      583.77     64.39 o
   9   3  13      235.69       86.32     70.65 o
  11   3  13      141.26       13.48     68.93 o
  13   3  13      386.08      451.60     82.99 o
 -28   4  13     1040.24      800.35    107.16 o
 -26   4  13      106.96      281.50    111.99 o
 -24   4  13      869.07      879.09     80.37 o
 -22   4  13        8.95      -45.27     66.08 o
 -20   4  13     7087.79     6461.16    205.82 o
 -18   4  13      926.12      981.17    101.38 o
 -16   4  13     2468.15     2716.66     96.69 o
 -14   4  13        1.86       41.97     44.67 o
 -12   4  13      665.97      844.06     51.83 o
 -10   4  13      872.84      856.41    109.23 o
  -8   4  13     2224.15     2037.76    138.42 o
  -6   4  13      943.45      938.27     47.97 o
  -4   4  13     1775.00     1732.69    103.59 o
  -2   4  13      541.95      513.21     66.36 o
   0   4  13     1753.79     1825.53     67.78 o
   2   4  13      163.77       77.06     56.60 o
   4   4  13      116.65       58.97     56.82 o
   6   4  13       63.90       85.15     60.80 o
   8   4  13        0.02      -20.26     67.40 o
  10   4  13      401.61      242.11     75.24 o
  12   4  13       93.23       36.33     81.61 o
 -27   5  13        6.01       53.46     94.74 o
 -25   5  13      631.34      520.04     92.73 o
 -23   5  13     1028.14      859.41    123.27 o
 -21   5  13      623.36      661.00     63.84 o
 -19   5  13      505.34      505.41     56.05 o
 -17   5  13      796.33      898.88     58.04 o
 -15   5  13     7501.43     8059.09    251.73 o
 -13   5  13     1378.11     1616.58     70.76 o
 -11   5  13        1.62       37.52     49.76 o
  -9   5  13     1831.11     1589.89    194.73 o
  -7   5  13     2903.59     2915.57    157.74 o
  -5   5  13     6267.84     5945.32    147.35 o
  -3   5  13       38.22       -9.12     47.99 o
  -1   5  13       13.88       -7.05     52.70 o
   1   5  13      919.63      977.62     68.02 o
   3   5  13      271.19      263.09     55.38 o
   5   5  13       38.65       49.15     64.27 o
   7   5  13       41.99      165.03     67.96 o
   9   5  13        0.04       10.91     79.55 o
  11   5  13      388.82      287.13     98.89 o
  13   5  13       73.96       90.68    133.56 o
 -26   6  13     1178.82     1142.30    117.11 o
 -24   6  13      136.57      132.29     78.83 o
 -22   6  13      128.10       55.30     63.02 o
 -20   6  13     5624.77     5979.34    197.15 o
 -18   6  13       84.16       -2.80     87.56 o
 -16   6  13       41.53       -2.81     53.24 o
 -14   6  13      477.47      665.22     53.59 o
 -12   6  13     9234.53     9650.46    507.85 o
 -10   6  13     3173.07     2496.11    285.47 o
  -8   6  13        3.72       17.69     32.56 o
  -6   6  13       35.51        5.99     42.87 o
  -4   6  13     1056.74      955.22     53.59 o
  -2   6  13      286.63      184.27     48.18 o
   0   6  13      675.38      722.66     99.13 o
   2   6  13       36.35      149.84     55.90 o
   4   6  13      997.20     1025.34     94.67 o
   6   6  13      183.38      209.49     66.15 o
   8   6  13      481.96      453.50     86.33 o
  10   6  13      118.94      138.45     78.61 o
  12   6  13       20.47      165.88    112.30 o
 -25   7  13       31.09       89.83    108.55 o
 -23   7  13      231.47      224.29     90.52 o
 -21   7  13      244.27      248.58     67.76 o
 -19   7  13      747.67      709.64     70.02 o
 -17   7  13     1198.24     1352.70     73.65 o
 -15   7  13       10.41      125.08     56.11 o
 -13   7  13     2993.16     3542.21    128.69 o
 -11   7  13       14.98      -12.92     27.44 o
  -9   7  13      771.55      759.87     75.26 o
  -7   7  13      186.11      181.04     42.21 o
  -5   7  13      580.49      612.51     60.31 o
  -3   7  13      346.14      339.21     47.32 o
  -1   7  13      658.85      576.60     62.36 o
   1   7  13      237.04      111.19     56.68 o
   3   7  13      169.79      220.34     64.91 o
   5   7  13      102.41       20.43     69.71 o
   7   7  13       25.21       29.95     72.90 o
   9   7  13       28.02       12.11     76.41 o
  11   7  13       10.47       16.93    136.86 o
 -24   8  13       94.97      139.31    102.41 o
 -22   8  13       46.09       -6.99     78.06 o
 -20   8  13      667.31      778.43     78.57 o
 -18   8  13     1500.94     1940.88     92.01 o
 -16   8  13     2070.16     2208.94     95.36 o
 -14   8  13     1038.28     1182.21     77.34 o
 -12   8  13      851.36      624.60    130.01 o
 -10   8  13      494.56      528.40     57.54 o
  -8   8  13      116.13       96.05     41.07 o
  -6   8  13      727.53      679.79     60.30 o
  -4   8  13      125.61       37.55     52.24 o
  -2   8  13     2504.35     2226.10    135.17 o
   0   8  13        1.37       -9.73     53.22 o
   2   8  13      203.83      104.37     63.94 o
   4   8  13       13.89      141.77     72.00 o
   6   8  13       15.98       13.10     74.56 o
   8   8  13        3.09        6.58     83.23 o
  10   8  13      168.12       61.08    145.89 o
 -23   9  13     1132.00     1479.61    111.20 o
 -21   9  13      416.46      290.08    105.20 o
 -19   9  13       76.44       44.33     79.93 o
 -17   9  13      309.83      393.25     75.02 o
 -15   9  13      143.66       58.58     64.55 o
 -13   9  13      164.06      206.83     62.69 o
 -11   9  13      865.05      802.48    126.47 o
  -9   9  13     5985.49     5385.46    487.52 o
  -7   9  13      327.97      356.13     53.39 o
  -5   9  13      736.65      622.63     54.03 o
  -3   9  13      321.74      525.83     63.45 o
  -1   9  13     6538.28     5849.28    335.40 o
   1   9  13     1667.76     1832.64    104.73 o
   3   9  13       27.27       82.55     68.19 o
   5   9  13       63.10       27.94     72.44 o
   7   9  13     2128.29     1838.09    101.03 o
 -20  10  13      168.71       63.26     80.51 o
 -18  10  13      121.21      137.45     78.28 o
 -16  10  13        0.07       99.80     80.63 o
 -14  10  13       85.47      160.71     71.91 o
 -12  10  13       18.35       20.61     44.56 o
 -10  10  13      281.08      357.31     47.64 o
  -8  10  13      858.88      742.16     63.14 o
  -6  10  13       35.09       42.14     53.69 o
  -4  10  13     1050.66      899.63     84.74 o
  -2  10  13     2530.39     2574.20    185.42 o
   0  10  13       24.85       18.05     65.30 o
   2  10  13      353.48      203.85     67.86 o
   4  10  13        3.53        3.34     79.76 o
   6  10  13      116.68      181.18     93.02 o
 -17  11  13      573.81      823.28     99.08 o
 -15  11  13     2200.83     2916.34    123.10 o
 -13  11  13       75.38       64.77     49.62 o
 -11  11  13      612.83      706.97    101.06 o
  -9  11  13     1492.84     1599.13     99.80 o
  -7  11  13        1.93       34.81     57.35 o
  -5  11  13      177.33      142.35     56.09 o
  -3  11  13     2321.52     2373.49    142.22 o
  -1  11  13       57.41       75.95     67.89 o
   1  11  13        0.01      -44.19     74.26 o
   3  11  13      307.69      319.12     85.42 o
 -14  12  13      724.71      905.45    144.48 o
 -12  12  13      968.90     1156.80    173.14 o
 -10  12  13        6.56       79.08     66.32 o
  -8  12  13      768.99     1006.29     68.56 o
  -6  12  13     1086.57     1021.15     85.98 o
  -4  12  13      282.96      247.00     64.49 o
  -2  12  13        7.24      147.97     67.62 o
   0  12  13      102.04      152.64     76.33 o
 -14   0  14    11882.82    11167.57    341.30 o
 -12   0  14     1679.49     1731.68     69.74 o
 -10   0  14     4398.44     3848.94    129.93 o
  -8   0  14     5941.73     6387.46    206.06 o
  -6   0  14     9028.81     9437.12    295.79 o
  -4   0  14      386.63      435.55     69.55 o
  -2   0  14     1408.36     1317.18     99.79 o
   0   0  14      488.98      367.53     74.57 o
   2   0  14      716.46      889.74     87.41 o
   4   0  14      169.15      155.35     83.43 o
   6   0  14       69.13       59.72     88.69 o
   8   0  14      173.75      153.97    110.36 o
  10   0  14      519.58      713.97    102.01 o
  12   0  14     1415.66      993.11    119.44 o
 -17   1  14      616.81      613.79     44.71 o
 -15   1  14    10419.64    10926.06    336.40 o
 -13   1  14      511.18      429.35     66.26 o
 -11   1  14      990.85     1044.61     40.40 o
  -9   1  14      428.35      455.24     55.88 o
  -7   1  14        3.22      -64.15     42.77 o
  -5   1  14     2460.79     2541.38     74.81 o
  -3   1  14      221.35      157.38     53.03 o
  -1   1  14     3478.66     3267.47    109.16 o
   1   1  14        6.25      105.07     60.02 o
   3   1  14      501.62      463.65     61.56 o
   5   1  14       35.02        9.47     58.20 o
   7   1  14      714.42      771.17     80.94 o
   9   1  14      216.14      116.16     78.52 o
  11   1  14      437.56      499.61     82.16 o
 -22   2  14      159.36      156.79     99.46 o
 -20   2  14     1719.56     1759.08     70.35 o
 -18   2  14        0.43        3.51     43.19 o
 -16   2  14     2414.82     3061.12    106.44 o
 -14   2  14     8454.93     9507.77    294.09 o
 -10   2  14       38.59       66.01     34.04 o
  -8   2  14       40.93       79.72     40.35 o
  -6   2  14     1236.10     1247.22     55.80 o
  -4   2  14      110.82      170.80     51.95 o
  -2   2  14        2.17        6.59     53.45 o
   0   2  14        1.91       -8.53     66.58 o
   2   2  14     2500.71     2554.67     87.94 o
   4   2  14     2461.54     2196.46     84.78 o
   6   2  14      299.56      309.84     74.89 o
   8   2  14       82.79      132.71     71.10 o
  10   2  14        0.10       33.00     80.28 o
  12   2  14        7.49       65.42     82.56 o
 -27   3  14        3.17      -10.62     88.50 o
 -25   3  14       67.57       82.52     63.00 o
 -23   3  14      636.44      435.74     57.37 o
 -21   3  14      897.33      983.71     66.43 o
 -19   3  14      801.66     1115.91     62.91 o
 -17   3  14     2573.75     2840.36    104.67 o
 -15   3  14     3417.61     3810.18    126.29 o
 -13   3  14      356.39      504.94     58.09 o
  -9   3  14      164.71      155.06     34.49 o
  -7   3  14       57.32      164.75     61.24 o
  -5   3  14     1104.32     1175.64     57.30 o
  -3   3  14     1498.72     1546.12     64.85 o
  -1   3  14      136.49      139.56     51.72 o
   1   3  14     2480.21     2140.92    109.73 o
   3   3  14      102.88       -2.40     57.17 o
   5   3  14      345.77      412.55     67.78 o
   7   3  14       23.10      -85.01     71.72 o
   9   3  14      453.22      451.01     90.73 o
  11   3  14      234.31       13.86     82.16 o
 -26   4  14      753.30      600.53     93.51 o
 -24   4  14     1022.83     1023.38     85.65 o
 -22   4  14      913.58     1021.11     79.37 o
 -20   4  14      166.06      206.01     57.46 o
 -18   4  14      102.25      150.73     49.54 o
 -16   4  14      910.78     1267.58     65.63 o
 -14   4  14    15707.07    17690.01    540.29 o
 -12   4  14     8951.73    10231.67    317.39 o
 -10   4  14        1.76      -21.50     30.70 o
  -8   4  14     1704.21     1334.23    126.75 o
  -6   4  14     5898.67     6117.76    206.72 o
  -4   4  14     1559.25     1625.47     66.30 o
  -2   4  14     3571.85     3996.20    107.42 o
   0   4  14      161.40       98.05     71.75 o
   2   4  14      771.35      760.78     62.97 o
   4   4  14     2032.98     2028.20    108.44 o
   6   4  14      113.66       85.71     70.62 o
   8   4  14       68.95       28.90     75.06 o
  10   4  14       89.47      -10.17     91.22 o
 -25   5  14      830.37      795.27     98.87 o
 -23   5  14      492.77      589.03     83.59 o
 -21   5  14     2843.55     3670.47    147.68 o
 -19   5  14     6411.32     7571.15    240.12 o
 -17   5  14        4.95       22.44     53.35 o
 -15   5  14       55.80       59.13     48.12 o
 -13   5  14      223.80      178.90     69.44 o
  -9   5  14     2211.69     1907.09    188.73 o
  -7   5  14        0.04      -26.03     45.85 o
  -5   5  14       96.40      101.27     50.36 o
  -3   5  14       99.49       45.80     54.25 o
  -1   5  14       25.10       11.67     55.78 o
   1   5  14      562.81      362.26     63.54 o
   3   5  14     3258.71     3006.71    115.67 o
   5   5  14      317.53      198.88     71.26 o
   7   5  14        9.47       93.57     75.78 o
   9   5  14      495.18      598.83     96.19 o
 -24   6  14      339.96      290.30    102.90 o
 -22   6  14       50.77      -55.13     71.18 o
 -20   6  14      132.92      176.43     87.21 o
 -18   6  14      555.05      598.26     66.51 o
 -16   6  14      212.33      329.98     93.06 o
 -14   6  14        1.85       70.12     67.19 o
 -12   6  14       69.37      146.40     50.39 o
 -10   6  14      752.94      662.26    119.04 o
  -8   6  14      272.73      281.28     44.43 o
  -6   6  14      243.55      172.26     46.57 o
  -4   6  14      207.31      301.58     50.91 o
  -2   6  14      846.85      766.44     61.97 o
   0   6  14      402.50      360.25     64.27 o
   2   6  14      364.98      295.73     66.54 o
   4   6  14      241.35      250.19     76.68 o
   6   6  14      714.43      836.32     78.89 o
   8   6  14      421.02      396.13     94.34 o
 -23   7  14       73.09       77.37     98.63 o
 -21   7  14       26.12      -59.28     90.45 o
 -19   7  14       19.32       72.69     79.99 o
 -17   7  14     3606.19     4604.70    160.14 o
 -15   7  14     2387.72     2922.29    110.81 o
 -13   7  14      607.62      761.90     73.55 o
  -9   7  14      715.94      746.85     87.98 o
  -7   7  14      706.78      701.83     53.18 o
  -5   7  14     2445.55     2278.29    125.67 o
  -3   7  14     2066.92     1984.96     81.28 o
  -1   7  14      151.29      194.22     58.91 o
   1   7  14      532.24      502.35     64.98 o
   3   7  14        1.70      -55.63     69.73 o
   5   7  14       34.31       22.67     74.78 o
   7   7  14      236.57      354.25     86.13 o
 -22   8  14       38.46       26.00     92.60 o
 -20   8  14      115.01      214.54     78.72 o
 -18   8  14      238.07      225.46     74.76 o
 -16   8  14      189.36      253.64     68.26 o
 -14   8  14     1320.41     1466.88     81.21 o
 -12   8  14      454.59      418.90     69.71 o
 -10   8  14      870.80      828.64    106.43 o
  -8   8  14       33.15       59.46     49.70 o
  -6   8  14      317.40      408.04     56.04 o
  -4   8  14     1509.94     1252.35    111.16 o
  -2   8  14        1.84      -31.22     55.43 o
   0   8  14      466.53      400.18     64.52 o
   2   8  14      291.19      260.81     67.94 o
   4   8  14      358.24      303.19     76.23 o
   6   8  14     1300.77     1392.79    162.36 o
 -21   9  14       35.19       19.26    106.79 o
 -19   9  14       28.53      150.31     86.54 o
 -17   9  14      403.70      632.01     83.30 o
 -15   9  14      551.53      662.83    113.09 o
 -13   9  14        2.20       39.46     70.67 o
  -9   9  14     1316.92     1111.85    157.16 o
  -7   9  14     4145.31     3692.92    348.81 o
  -5   9  14        1.27        3.32     57.56 o
  -3   9  14      342.12      383.18     65.38 o
  -1   9  14     1851.11     1705.87    127.66 o
   1   9  14     6218.21     5422.59    411.83 o
   3   9  14       49.18      149.57     76.89 o
   5   9  14      506.91      444.46     91.54 o
 -18  10  14        3.14       44.25     87.41 o
 -16  10  14      405.04      711.15    100.03 o
 -14  10  14      158.66      252.25     81.52 o
 -12  10  14      342.49      263.38     82.62 o
 -10  10  14     1949.87     1874.81    290.74 o
  -8  10  14      341.50      469.91     59.48 o
  -6  10  14      222.65      250.76     60.40 o
  -4  10  14     1157.49     1025.75     86.65 o
  -2  10  14      332.52      289.02     72.64 o
   0  10  14     1577.75     1646.04    130.18 o
   2  10  14     2525.01     2281.14    133.34 o
 -15  11  14       63.94       45.92     80.79 o
 -13  11  14       73.28      -52.01     53.67 o
 -11  11  14       21.14       -8.43     57.78 o
  -9  11  14     1211.24     1084.20    146.43 o
  -7  11  14       17.76       48.30     64.74 o
  -5  11  14     1208.83     1273.84    148.07 o
  -3  11  14      558.06      516.84     73.20 o
  -1  11  14      711.51      962.43     97.63 o
 -17   1  15    12037.25     9842.28    301.99 o
 -15   1  15      727.04      950.61     62.43 o
 -13   1  15      464.79      367.35     57.27 o
 -11   1  15     3037.69     3265.22     94.33 o
  -9   1  15     4597.04     4213.32    117.41 o
  -7   1  15     2426.60     2419.19     73.90 o
  -5   1  15      115.33      261.47     59.68 o
  -3   1  15      304.79      349.33     60.40 o
  -1   1  15     5743.05     5390.10    136.42 o
   1   1  15      719.85      674.95     65.73 o
   3   1  15       26.41       21.74     67.31 o
   5   1  15      173.00       97.05     74.04 o
   7   1  15       36.19      -21.57     82.35 o
   9   1  15      509.66      463.09    111.53 o
 -20   2  15     2630.66     2517.77     89.26 o
 -18   2  15      618.88      715.23     50.90 o
 -16   2  15      138.91      139.96     51.02 o
 -14   2  15     3212.72     3956.38    182.64 o
 -12   2  15      667.94      572.64     71.66 o
 -10   2  15       37.00        1.58     39.11 o
  -8   2  15        9.11       59.57     45.26 o
  -6   2  15     7902.22     7685.93    219.46 o
  -4   2  15     3251.81     3430.88    117.31 o
  -2   2  15       78.60      135.59     59.28 o
   0   2  15     1133.90     1020.43     88.28 o
   2   2  15      972.06      922.66     78.27 o
   4   2  15      215.01      185.03     81.32 o
   6   2  15     1475.95     1657.57     85.12 o
   8   2  15        1.21      -10.16     85.64 o
 -25   3  15        4.71      -95.65     90.54 o
 -23   3  15      229.52      161.34     62.28 o
 -21   3  15     2757.75     2609.60    101.08 o
 -19   3  15       31.53       -5.32     56.83 o
 -17   3  15      227.91      329.55     69.22 o
 -15   3  15      186.43      310.79     55.82 o
 -13   3  15     2028.38     2217.01     89.60 o
  -9   3  15     4770.03     4481.74    359.77 o
  -7   3  15     1527.38     1571.53     84.37 o
  -5   3  15      186.34      226.38     58.84 o
  -3   3  15     3419.88     3253.49    108.31 o
  -1   3  15      190.72      128.71     59.42 o
   1   3  15      174.60       22.57     66.00 o
   3   3  15       52.04       56.49     71.69 o
   5   3  15       60.76       84.12     75.75 o
   7   3  15      510.02      471.93    115.59 o
   9   3  15       54.27       58.87     87.14 o
 -24   4  15      552.23      677.43     89.05 o
 -22   4  15     1382.85     1302.81    155.89 o
 -20   4  15     1185.99     1309.95     82.46 o
 -18   4  15      678.44      864.39     67.09 o
 -16   4  15       92.80      180.73     57.08 o
 -14   4  15     8445.62     8673.82    273.39 o
 -12   4  15     5295.95     5810.77    224.30 o
 -10   4  15     1154.47      983.22    147.22 o
  -8   4  15      154.43      146.45     44.05 o
  -6   4  15       10.32       10.10     53.59 o
  -4   4  15     1549.71     1737.98    118.03 o
  -2   4  15     1867.37     2054.17    101.00 o
   0   4  15      288.68      209.18     77.62 o
   2   4  15       33.54       93.13     67.77 o
   4   4  15       89.96      117.05     73.14 o
   6   4  15      553.94      487.60     81.86 o
   8   4  15      530.02      696.91     90.41 o
 -23   5  15      918.99      924.79    118.45 o
 -21   5  15      455.43      561.04     74.05 o
 -19   5  15      167.31      270.99     64.24 o
 -17   5  15     3683.12     4604.90    157.80 o
 -15   5  15     1574.14     1888.08     91.19 o
 -13   5  15       58.11       39.95     62.79 o
 -11   5  15      510.59      414.34     94.36 o
  -9   5  15     2093.17     1767.48    262.42 o
  -7   5  15       98.16      120.37     56.04 o
  -5   5  15        2.37        0.65     58.62 o
  -3   5  15      399.15      487.41     67.55 o
  -1   5  15     1477.14     1344.44     76.75 o
   1   5  15     2414.69     2306.39     93.01 o
   3   5  15       69.94      140.66     83.44 o
   5   5  15       42.26      -23.80     79.94 o
   7   5  15      953.54      834.91     89.25 o
 -22   6  15      274.00      720.50     95.35 o
 -20   6  15     1137.59     1013.16     76.90 o
 -18   6  15      725.64      829.46     71.30 o
 -16   6  15     1386.24     1687.85     84.71 o
 -14   6  15      388.76      610.86     69.86 o
 -12   6  15     1302.20     1414.54     79.86 o
 -10   6  15      679.37      694.12    117.19 o
  -8   6  15      221.09      205.20     49.97 o
  -6   6  15      146.40      142.14     58.74 o
  -4   6  15     2148.93     2295.54    130.85 o
  -2   6  15       25.27       52.60     62.71 o
   0   6  15       22.89       36.09     68.77 o
   2   6  15      245.37      194.68     77.85 o
   4   6  15      538.85      617.27     82.57 o
   6   6  15     1054.95      965.22    122.02 o
 -21   7  15       41.94       99.43    116.23 o
 -19   7  15      180.67      101.25     70.34 o
 -17   7  15      763.96     1072.98     80.98 o
 -15   7  15     1344.04     1679.70     89.62 o
 -13   7  15     1623.14     1884.00     94.94 o
 -11   7  15        1.70       78.65     36.28 o
  -9   7  15       42.52       74.02     47.01 o
  -7   7  15      475.96      409.96     78.16 o
  -5   7  15       31.55       -2.98     56.87 o
  -3   7  15       12.77       93.33     63.63 o
  -1   7  15       16.73      149.47     69.14 o
   1   7  15      253.44      181.15     75.23 o
   3   7  15      100.49      124.22     90.83 o
   5   7  15        0.03       65.62     94.81 o
 -20   8  15       39.77       69.07     96.22 o
 -18   8  15      245.54      332.24     88.02 o
 -16   8  15      249.53      379.56     71.92 o
 -14   8  15       55.02      107.36     83.92 o
 -12   8  15      467.33      573.93     75.72 o
 -10   8  15     1805.11     1538.13    266.17 o
  -8   8  15      402.49      334.20     72.04 o
  -6   8  15       33.53       18.57     62.31 o
  -4   8  15      251.54      199.39     68.74 o
  -2   8  15       17.27      133.58     69.07 o
   0   8  15       23.20       46.68     77.48 o
   2   8  15       54.36      171.39     79.13 o
 -17   9  15      409.01      821.70     95.13 o
 -15   9  15     2378.28     2761.37    117.65 o
 -13   9  15      260.23      302.86     72.41 o
 -11   9  15      177.58      165.75     64.60 o
  -9   9  15      400.52      390.63     69.89 o
  -7   9  15      793.47      870.69     76.79 o
  -5   9  15      680.27      692.38     70.07 o
  -3   9  15     1345.21     1641.63    166.82 o
  -1   9  15        1.76      -27.51     71.56 o
 -14  10  15       34.53       65.46     74.11 o
 -12  10  15        5.80      -36.04     61.93 o
 -10  10  15      325.55      244.63     61.36 o
  -8  10  15       27.69      117.45     61.08 o
  -6  10  15       41.35       74.02     67.38 o
  -4  10  15     2021.58     2089.18    144.22 o
 -14   0  16      123.22       33.40     47.07 o
 -12   0  16      251.69      169.81     76.35 o
 -10   0  16      125.13       28.41     63.09 o
  -8   0  16     4231.02     4119.15    237.62 o
  -6   0  16       21.56      -58.56     82.02 o
  -4   0  16     1322.33     1378.89     96.22 o
  -2   0  16     3859.81     3514.19    150.03 o
   0   0  16     2108.31     1585.60    135.67 o
   2   0  16      323.11      274.24    116.92 o
   4   0  16      459.46      455.46    122.57 o
   6   0  16      654.66      382.12    156.57 o
 -17   1  16     2497.50     1924.26     71.08 o
 -15   1  16       31.36       41.95     54.35 o
 -13   1  16      624.09      511.21     51.25 o
 -11   1  16     1587.02     1361.54     55.64 o
  -9   1  16      853.90      861.77     58.27 o
  -7   1  16      834.91      819.84     69.58 o
  -5   1  16      925.77     1060.46    114.49 o
  -3   1  16      883.33      955.58     75.41 o
  -1   1  16        4.36      108.10     73.61 o
   1   1  16     1440.97     1412.80     84.43 o
   3   1  16       55.77      102.28     81.63 o
   5   1  16      416.38      288.39     85.10 o
 -18   2  16       84.24       82.29     65.99 o
 -16   2  16     1182.78     1327.72     76.47 o
 -14   2  16     1526.89     2266.74    104.07 o
 -12   2  16      166.06      170.24     35.90 o
 -10   2  16     5181.98     4795.08    396.97 o
  -8   2  16     2292.80     2393.36    131.10 o
  -6   2  16     1776.57     1629.20     80.12 o
  -4   2  16      629.62      406.79     83.02 o
  -2   2  16      414.68      554.13     74.12 o
   0   2  16     1122.92      961.66     82.21 o
   2   2  16      123.64       82.68     80.25 o
   4   2  16       79.71      158.13     82.93 o
   6   2  16        2.64        7.33     93.25 o
 -21   3  16     1006.98     1033.82     75.26 o
 -19   3  16     1172.15      998.63     68.98 o
 -17   3  16      185.59       98.28     64.32 o
 -15   3  16       15.90     -111.46     74.31 o
 -13   3  16     2170.23     2455.81    136.31 o
 -11   3  16       84.24       79.97     39.79 o
  -9   3  16     9592.91     7998.84    733.13 o
  -7   3  16      246.97      127.11     64.38 o
  -5   3  16      288.95      207.98     69.77 o
  -3   3  16      206.75       94.95     68.78 o
  -1   3  16     1938.19     1937.26    123.48 o
   1   3  16      134.77       78.30     74.74 o
   3   3  16       13.15      -98.80     84.29 o
   5   3  16       34.49       -2.82     87.55 o
 -22   4  16      401.59      717.42     96.78 o
 -20   4  16      692.89     1002.52     87.02 o
 -18   4  16      567.58      715.83     88.73 o
 -16   4  16       55.58       84.91     65.37 o
 -14   4  16      939.36     1225.71     81.45 o
 -12   4  16      762.35      801.79     75.38 o
 -10   4  16      835.14      862.64    120.25 o
  -8   4  16     1144.68     1040.64     98.78 o
  -6   4  16      988.40     1043.70     70.01 o
  -4   4  16      365.63      379.92     72.38 o
  -2   4  16       23.73      -97.09     78.58 o
   0   4  16      780.88      821.66     82.30 o
   2   4  16      912.73      852.00     82.60 o
   4   4  16       84.56      232.84     89.10 o
 -21   5  16      202.09      295.46     86.87 o
 -19   5  16     2809.58     3384.42    132.20 o
 -17   5  16      113.95      169.50     72.06 o
 -15   5  16     1585.57     2084.44     98.01 o
 -13   5  16     1996.26     2131.45    144.28 o
 -11   5  16      104.04      -20.19     35.09 o
  -9   5  16      938.03      850.28    118.50 o
  -7   5  16     3142.08     2794.80    184.91 o
  -5   5  16      238.83      327.87     68.86 o
  -3   5  16     2747.29     2665.76    108.89 o
  -1   5  16        1.16       44.38     81.31 o
   1   5  16       26.94      -52.60     83.52 o
   3   5  16      331.17      388.13     87.59 o
 -20   6  16       17.91       47.18     98.07 o
 -18   6  16      604.94      741.58     91.03 o
 -16   6  16       69.10       49.52    140.23 o
 -14   6  16      523.21      662.22     83.11 o
 -12   6  16      773.02      900.22     77.83 o
 -10   6  16       19.23       -0.12     46.04 o
  -8   6  16       48.58       87.29     56.50 o
  -6   6  16        0.37      139.41     70.34 o
  -4   6  16      413.60      516.67     69.74 o
  -2   6  16       39.92       54.82     73.75 o
   0   6  16       23.69       14.52    105.46 o
   2   6  16      279.27      229.11    108.55 o
 -19   7  16       32.40       -2.16     83.02 o
 -17   7  16      925.35     1082.22    101.69 o
 -15   7  16        4.91      143.21     79.89 o
 -13   7  16     1270.61     1752.66     99.63 o
 -11   7  16     1031.94     1058.12    250.45 o
  -9   7  16      674.41      610.08     74.74 o
  -7   7  16      147.15       65.89     69.54 o
  -5   7  16      537.38      557.25     81.08 o
  -3   7  16       82.89       -7.70     76.24 o
  -1   7  16      328.70      428.34     83.68 o
 -16   8  16        4.80       98.77     80.70 o
 -14   8  16      633.08      660.32     94.33 o
 -12   8  16      126.34       97.81     89.70 o
 -10   8  16       14.49       37.36     55.80 o
  -8   8  16        3.88       14.03     60.29 o
  -6   8  16       15.16       75.94     75.65 o
  -4   8  16      896.51      857.46    109.08 o
  -2   8  16       42.49       19.24     79.61 o
  -9   9  16      190.71      169.98     91.01 o
 -15   1  17       47.38      127.64     74.83 o
 -13   1  17       85.96        1.28     45.15 o
 -11   1  17     1884.36     1411.09     69.83 o
  -9   1  17        1.34       74.56     59.87 o
  -7   1  17     1252.26     1101.10     73.08 o
  -5   1  17      768.46      851.38     99.69 o
  -3   1  17      475.33      386.92     77.61 o
  -1   1  17      861.72      837.13     93.18 o
   1   1  17      168.80      162.49     91.73 o
 -18   2  17       37.64       68.27     63.81 o
 -16   2  17     1752.50     1990.11    100.88 o
 -14   2  17       38.57       30.14     86.63 o
 -12   2  17      116.68       42.36     45.62 o
 -10   2  17      220.34      164.22     57.45 o
  -8   2  17      441.21      407.14     75.02 o
  -6   2  17     3076.87     3011.65    160.27 o
  -4   2  17       15.85       66.75     75.33 o
  -2   2  17      164.89       61.60     84.05 o
   0   2  17     2547.02     2229.28    140.31 o
   2   2  17      104.25      140.66     95.14 o
 -21   3  17     1374.10      685.43     85.99 o
 -19   3  17       11.79      -62.13     78.59 o
 -17   3  17      160.00      344.21     79.85 o
 -15   3  17     2210.06     2977.94    137.37 o
 -13   3  17      610.80      820.08     78.89 o
 -11   3  17      183.94      138.78     46.93 o
  -9   3  17      854.45      748.40     91.35 o
  -7   3  17     4943.31     4508.15    171.01 o
  -5   3  17      663.12      432.74     81.18 o
  -3   3  17     1446.69     1241.14    105.44 o
  -1   3  17      972.71      644.75     90.14 o
   1   3  17        0.01      117.82     89.63 o
 -20   4  17      977.15     1172.41    103.89 o
 -18   4  17      668.49      920.69     96.47 o
 -16   4  17     2484.84     2263.94    111.83 o
 -14   4  17      531.71      466.01     90.50 o
 -12   4  17      216.39      135.46     88.58 o
 -10   4  17      924.78      796.30     96.76 o
  -8   4  17     1412.01      994.90    124.20 o
  -6   4  17     1166.53     1300.71     81.74 o
  -4   4  17      471.09      388.29     76.65 o
  -2   4  17       62.93      129.95     90.35 o
   0   4  17       54.05       -1.52     95.58 o
 -17   5  17     2247.85     2644.90    124.98 o
 -15   5  17      764.09     1198.40    101.39 o
 -13   5  17       98.01       78.63     85.49 o
 -11   5  17      224.53      160.51     41.97 o
  -9   5  17     1978.23     1596.95    230.72 o
  -7   5  17      984.82     1001.55    109.08 o
  -5   5  17     1367.89     1209.52    109.43 o
  -3   5  17      178.24      208.23     88.01 o
  -1   5  17       75.49      251.83     97.84 o
 -16   6  17       47.19       40.38     84.15 o
 -14   6  17       11.31       20.85     93.37 o
 -12   6  17        7.45       54.81     88.29 o
 -10   6  17      323.32      185.33     62.01 o
  -8   6  17      250.13      184.45     68.41 o
  -6   6  17      174.24      104.65     80.16 o
  -4   6  17       26.28       53.46     86.26 o
 -11   7  17      201.53      359.92     97.46 o
  -9   7  17       65.88       66.94     64.74 o
 -14   0  18      442.68      312.03     67.63 o
 -12   0  18      761.50      582.08     94.58 o
 -10   0  18      170.53      124.26    108.56 o
  -8   0  18      150.79       47.57    112.06 o
  -6   0  18      130.05       19.68    117.71 o
  -4   0  18      765.38      382.14    128.94 o
 -15   1  18      221.88      126.09     86.88 o
 -13   1  18       54.17      148.15     55.13 o
 -11   1  18        5.11      -64.69     64.67 o
  -9   1  18      590.29      445.11     83.05 o
  -7   1  18       92.31       72.68     82.24 o
  -5   1  18      304.97      290.49     87.31 o
 -16   2  18     1988.08     2090.09    112.58 o
 -14   2  18        0.20     -143.46     95.64 o
 -12   2  18       94.30      -28.93     54.16 o
 -10   2  18     1633.98     1332.54    101.51 o
  -8   2  18     4015.30     3613.98    210.48 o
  -6   2  18       10.49       64.29     84.78 o
  -4   2  18     1487.88     1489.50     97.17 o
 -15   3  18      273.47      367.62    121.43 o
 -13   3  18       91.72       39.65     93.49 o
 -11   3  18      247.75      144.03     60.15 o
  -9   3  18     1335.34     1162.23     98.35 o
  -7   3  18     2612.95     2289.54    242.88 o
 -12   4  18        9.52      -61.13    111.03 o
 -10   4  18      706.82      417.44     80.85 o
 
